# Supplementary material for: A computational framework for the inference of protein complex remodeling from whole-proteome measurements
Source: Nat Methods. 2023 Sep 25;20(10):1523–9. doi: 10.1038/s41592-023-02011-w (PMC10555833; doi:10.1038/s41592-023-02011-w)
Supplement: Supplementary file 3 — R package for the inference of protein complex states from quantitative proteomics data. The package takes information on known stable protein interactions (that is protein components of the same complex) and assesses how protein quantitative ratios change between different conditions. It reports protein pairs for which relative protein quantities to each other have been significantly altered in the tested condition. [file 41592_2023_2011_MOESM3_ESM.gz › AlteredPQR/R/AlteredPQR_RB.R]

AlteredPQR_RB <- function (modif_z_score_threshold = 3.5, fraction_of_samples_threshold = 0.10, modif = 1, filter_variable_in_ref_set = "NO", write_table = "NO", print_recomm = "NO", quant_data_all_local = quant_data_all, cols_with_reference_data_local = cols_with_reference_data) {

    #globalVariables(c("quant_data_all", "cols_with_reference_data"))
    all_columns = 1:ncol(quant_data_all_local)
    cols_with_other_data = all_columns[!(all_columns%in%cols_with_reference_data_local)]

    if (!(is.na(cols_with_reference_data_local[1])))
    {
        quant_data_ref_set = quant_data_all_local[, cols_with_reference_data_local]
        quant_data_disease = quant_data_all_local[, cols_with_other_data]
    }
    #print ("Running")

    ### Quantitative values for proteins in the annotated and inferred protein complexes
    measured_proteins = row.names (quant_data_all_local)
    protA_ok <- int_pairs$ProtA %in% measured_proteins
    protB_ok <- int_pairs$ProtB %in% measured_proteins
    ok_elements = protA_ok & protB_ok
    int_pairs <- int_pairs[ok_elements,c(1,2)]

    protsA_ids = as.character (int_pairs$ProtA)
    protsB_ids = as.character (int_pairs$ProtB)
    values_protA = quant_data_ref_set[protsA_ids,]
    values_protB = quant_data_ref_set[protsB_ids,]


    ### We check which protein in the pair has higher values in the reference samples and this one becomes Prot1.
    av_A = apply (values_protA, 1, function(x)  mean(x, na.rm = TRUE))
    av_B = apply (values_protB, 1, function(x)  mean(x, na.rm = TRUE))

    diffAB = values_protA - values_protB
    diffBA = values_protB - values_protA

    pairsAB = paste(int_pairs[,1], int_pairs[,2], sep = "-")
    rownames (diffAB) = pairsAB
    pairsBA = paste(int_pairs[,2], int_pairs[,1], sep = "-")
    rownames (diffBA) = pairsBA

    diff_prot_pairs = diffAB
    positions_to_change = av_A < av_B
    rownames (diff_prot_pairs)[positions_to_change] = rownames (diffBA)[positions_to_change]
    diff_prot_pairs[positions_to_change,] = diffBA[positions_to_change,]

    ### For later on: check there are more than 3 samples with measurments for each pair
    measured_samples = apply (diff_prot_pairs, 1, function (x) length (x[!is.na(x)]))
    measured_samples = measured_samples [measured_samples > 3]

    ### Calculate Median and MAD for the reference set
    results_table = matrix (nrow=nrow(diff_prot_pairs),ncol=6)
    row.names (results_table) = rownames (diff_prot_pairs)
    results_table [,1] = apply (diff_prot_pairs, 1, function (x) median (x, na.rm = TRUE))
    results_table [,2] = apply (diff_prot_pairs, 1, function (x) mad (x, constant = 1, na.rm = TRUE))

    ### And also check variability in the reference set
    results_table [,3] = results_table [,1] - (2*1.4826*results_table [,2])
    results_table [,4] = results_table [,1] + (2*1.4826*results_table [,2])
    n_reference_samples = length (cols_with_reference_data_local)
    temp = diff_prot_pairs < results_table[,3]
    results_table [,5] = apply (temp, 1, function (x) sum(x, na.rm = T))
    temp = diff_prot_pairs > results_table[,4]
    results_table [,6] = apply (temp, 1, function (x) sum(x, na.rm = T))
    allowed_n_variable = n_reference_samples*0.2 ### It does not need to be 0.2 (i.e. 20%)
    var_pairs1 = row.names (results_table [ results_table [,5] >= allowed_n_variable, ])
    var_pairs2 = row.names (results_table [ results_table [,6] >= allowed_n_variable, ])
    var_pairs = unique(var_pairs1, var_pairs2)


    ### For each pair, calculate the Modified z-score in each disease sample (i.e. its distance to the corresponding ref samples)
    protsA_ids = as.character (int_pairs$ProtA)
    protsB_ids = as.character (int_pairs$ProtB)
    values_protA = quant_data_disease[protsA_ids,]
    values_protB = quant_data_disease[protsB_ids,]

    diffAB_anal = values_protA - values_protB
    diffBA_anal = values_protB - values_protA

    modif_z_score = diffAB_anal
    modif_z_score[positions_to_change, ] = diffBA_anal[positions_to_change, ]
    rownames (modif_z_score) = rownames (diff_prot_pairs)
    modif_z_score = (0.6745*(modif_z_score - results_table [,1]))/results_table [,2]

    ### Based on the defined thresholds, identify all pairs that have a stronger signal
    score_threshold = modif_z_score_threshold
    thresh_neg = -score_threshold
    n_samples_threshold = fraction_of_samples_threshold * (length (cols_with_other_data))
    signif_z_score_high = modif_z_score>score_threshold
    signif_z_score_low = modif_z_score<thresh_neg
    per.row.high = apply (signif_z_score_high, 1, function (x) sum(x, na.rm = TRUE))
    per.row.low = apply (signif_z_score_low, 1, function (x) sum(x, na.rm = TRUE))
    signif.row.high = per.row.high [per.row.high >= n_samples_threshold]
    signif.row.low = per.row.low [per.row.low >= n_samples_threshold]
    n_h = names (signif.row.high)
    n_l = names (signif.row.low)
    signif.pairs = unique(c(n_h, n_l))


    ### Indentify proteins that were driving the signal, i.e. that showed at least a small variability in expression in the significant disease samples
    proteins_values = matrix (nrow=nrow(quant_data_ref_set),ncol=4)
    row.names (proteins_values) = rownames (quant_data_ref_set)
    proteins_values [,1] = apply (quant_data_ref_set, 1, function (x) median (x, na.rm = TRUE))
    proteins_values [,2] = apply (quant_data_ref_set, 1, function (x) mad (x, constant = 1, na.rm = TRUE))

    ### When the overall varibility in protein measurements is high 'modif' can be higher than 1
    # default: modif = 1
    proteins_values [,3] = proteins_values [,1] - (modif*1.4826*proteins_values [,2]) # LOWER_THRESH_PROT, it can also be:  2*1.4826*proteins_values [,2]
    proteins_values [,4] = proteins_values [,1] + (modif*1.4826*proteins_values [,2]) # UPPER_THRESH_PROT, it can also be:  2*1.4826*proteins_values [,2]

    ### Check individually all significant samples and protein pairs.
    ### For a protein to be considered as driving the signal, its quantity had to slightly change in at least half of the significant samples.
    #print ("...")
    signif_indiv_prots = list()
    for (i in signif.pairs)
    {
        values_z_scores = as.numeric(modif_z_score[i,])
        signif_prots <- unlist (strsplit(i, "-"))
        protA = signif_prots[1]
        protB = signif_prots[2]

        if (i %in% n_h)
        {
            signif_samples_high  = which(values_z_scores > score_threshold)
            n_signif_samples = length (signif_samples_high)
            protA_values = quant_data_disease[protA, signif_samples_high]
            protB_values = quant_data_disease[protB, signif_samples_high]

            A_below_limit = protA_values [protA_values  < proteins_values[protA,3]]
            A_above_limit = protA_values [protA_values  > proteins_values[protA,4]]
            if ((length(A_below_limit) >= (n_signif_samples*0.5)) || (length(A_above_limit) >= (n_signif_samples*0.5)))
            {
                signif_indiv_prots[[protA]][i] = sum (values_z_scores[signif_samples_high], na.rm = T)
            }

            B_below_limit = protB_values [protB_values  < proteins_values[protB,3]]
            B_above_limit = protB_values [protB_values  > proteins_values[protB,4]]
            if ((length(B_below_limit) >= (n_signif_samples*0.5)) || (length (B_above_limit) >= (n_signif_samples*0.5)))
            {
                signif_indiv_prots[[protB]][i] = sum (values_z_scores[signif_samples_high], na.rm = T)
            }
        }

        if (i %in% n_l)
        {
            signif_samples_low  = which(values_z_scores < thresh_neg)
            n_signif_samples = length (signif_samples_low)
            protA_values = quant_data_disease[protA, signif_samples_low]
            protB_values = quant_data_disease[protB, signif_samples_low]

            A_below_limit = protA_values [protA_values  < proteins_values[protA,3]]
            A_above_limit = protA_values [protA_values  > proteins_values[protA,4]]
            if ((length(A_below_limit) >= (n_signif_samples*0.5)) || (length(A_above_limit) >= (n_signif_samples*0.5)))
            {
                signif_indiv_prots[[protA]][i] = sum (abs(values_z_scores[signif_samples_low]), na.rm = T)
            }

            B_below_limit = protB_values [protB_values  < proteins_values[protB,3]]
            B_above_limit = protB_values [protB_values  > proteins_values[protB,4]]
            if ((length(B_below_limit) >= (n_signif_samples*0.5)) || (length (B_above_limit) >= (n_signif_samples*0.5)))
            {
                signif_indiv_prots[[protB]][i] = sum (abs(values_z_scores[signif_samples_low]), na.rm = T)
            }
        }
    }
    #print ("...")
    ### Find representative pairs. This step makes sure that in instances where one protein is strongly up-, down-regulated, not all of its pairs are reported.
    ### For each protein that contributed to the perturbation signal in the samples with significant z scores, find the pair with the strongest overall signal, i.e. maximum sum of significant z-scores.
    representative_pairs = data.frame()
    row = 1
    for (prot in names(signif_indiv_prots))
    {
        repres_pair = which.max (signif_indiv_prots[[prot]])  ### should somehow point to the most significant, i.e. representative protein pair
        name_repres_pair = names (repres_pair)[1]
        element = repres_pair[[1]]
        highest_score = signif_indiv_prots[[prot]][element]

        values_z_scores = as.numeric(modif_z_score[name_repres_pair,])

        if ((name_repres_pair %in% n_h) && (name_repres_pair %in% n_l)) {
            signif_samples_h  = which(values_z_scores > score_threshold)
            signif_samples_l  = which(values_z_scores < thresh_neg)
            signif_samples = unique(c(signif_samples_h, signif_samples_l))
            direction = "Both_directions"
        } else if (name_repres_pair %in% n_h) {
            signif_samples  = which(values_z_scores > score_threshold)
            direction = "Increased_ratio"
        } else if (name_repres_pair %in% n_l)	{
            signif_samples  = which(values_z_scores < thresh_neg)
            direction = "Decreased_ratio"
        }

        cols_anal_data = colnames (quant_data_disease)
        signif_cls = cols_anal_data[signif_samples]

        indiv_prots <- unlist (strsplit(name_repres_pair, "-"))
        protA = indiv_prots[1]
        protB = indiv_prots[2]
        if (!(is.null(signif_indiv_prots[[protA]])) && !(is.null(signif_indiv_prots[[protB]]))) {
            signal_contribution = paste (protA, protB, sep = "&")
        } else if (!(is.null(signif_indiv_prots[[protA]]))) {
            signal_contribution = protA
        } else if (!(is.null(signif_indiv_prots[[protB]]))) {
            signal_contribution = protB
        }

        #sign_sampl = paste (signif_samples, collapse = ",") OR, to get samples names and not column numbers:
        sign_sampl = paste (signif_cls, collapse = ",")
        representative_pairs[row, 1] = name_repres_pair
        representative_pairs[row, 2] = highest_score
        representative_pairs[row, 3] = sign_sampl
        representative_pairs[row, 4] = direction
        representative_pairs[row, 5] = signal_contribution
        #representative_pairs[row, 6] = results_table[name_repres_pair,1]
        #representative_pairs[row, 7] = results_table[name_repres_pair,2]
        row = row + 1
    }
    colnames (representative_pairs) = c("Protein_pair", "Score", "Significant_samples", "Change", "Signal_contribution") # , "Median_ref_set", "MAD_ref_set"
    representative_pairs = unique(representative_pairs)
    representative_pairs = representative_pairs[order(representative_pairs[,2], decreasing = T),]
    #representative_pairs = representative_pairs[representative_pairs[,6] != 0,]
    rows_to_stay = which (representative_pairs[,1] %in% names(measured_samples))
    representative_pairs = representative_pairs[rows_to_stay,]

    if (filter_variable_in_ref_set == "YES") {
    ##representative_pairs = representative_pairs [!(representative_pairs[,1] %in% var_pairs),]
    }

    if (write_table == "YES") {
        write.table(file = "Representative_pairs.txt", representative_pairs, quote = F, row.names = F, sep = "\t")
    }

    if (print_recomm == "YES") {
        #### ACCOUNT FOR ALL OBSERVED MODIF Z-SCORES, I.E. STANDARDIZED DISTANCES FROM THE REF POPULATION
        all_values = as.vector(as.matrix (modif_z_score))
        q1 = quantile (all_values, 0.999, na.rm = T)
        q2 = quantile (all_values, 0.99, na.rm = T)
        q3 = quantile (all_values, 0.95, na.rm = T)
        q4 = quantile (all_values, 0.001, na.rm = T)
        q5 = quantile (all_values, 0.01, na.rm = T)
        q6 = quantile (all_values, 0.05, na.rm = T)
        all_values_abs = as.vector(as.matrix (abs(modif_z_score)))
        q_abs = quantile (all_values_abs, 0.99, na.rm = T)
        q1 = round (q1, 2)
        q2 = round (q2, 2)
        q3 = round (q3, 2)
        q4 = round (q4, 2)
        q5 = round (q5, 2)
        q6 = round (q6, 2)
        message = paste ("Top 0.1, 1 and 5% upper and lower z-score values are:", q1, q2, q3, "and", q4, q5, q6, sep = " ")
        message = paste (message, ".", sep = "")
        print (message)
        q_abs = round (q_abs, 2)
        message_two = paste ("Top 1% of the absolute values for the modified z-scores is", q_abs, sep = " ")
        message_two = paste (message_two, ".", sep = "")
        print (message_two)
        plot (density(all_values, na.rm = T))
    }

    return (representative_pairs)
    #return(list(modif_z_scores = modif_z_score, RepresentativePairs = representative_pairs))
}
