# Supplementary material for: A computational framework for the inference of protein complex remodeling from whole-proteome measurements
Source: Nat Methods. 2023 Sep 25;20(10):1523–9. doi: 10.1038/s41592-023-02011-w (PMC10555833; doi:10.1038/s41592-023-02011-w)
Supplement: Supplementary file 3 — R package for the inference of protein complex states from quantitative proteomics data. The package takes information on known stable protein interactions (that is protein components of the same complex) and assesses how protein quantitative ratios change between different conditions. It reports protein pairs for which relative protein quantities to each other have been significantly altered in the tested condition. [file 41592_2023_2011_MOESM3_ESM.gz › AlteredPQR/R/globals.R]

globalVariables(c("int_pairs", "quant_data_all", "cols_with_reference_data", "samplesGroupA", "samplesGroupB", "int_pairs"))
