# Supplementary material for: A computational framework for the inference of protein complex remodeling from whole-proteome measurements
Source: Nat Methods. 2023 Sep 25;20(10):1523–9. doi: 10.1038/s41592-023-02011-w (PMC10555833; doi:10.1038/s41592-023-02011-w)
Supplement: Supplementary file 3 — R package for the inference of protein complex states from quantitative proteomics data. The package takes information on known stable protein interactions (that is protein components of the same complex) and assesses how protein quantitative ratios change between different conditions. It reports protein pairs for which relative protein quantities to each other have been significantly altered in the tested condition. [file 41592_2023_2011_MOESM3_ESM.gz › AlteredPQR/man/CorShift.Rd]

\name{CorShift}
\alias{CorShift}
\title{Changes in correlation trends}
\usage{
  CorShift(samplesA = samplesGroupA, samplesB = samplesGroupB, shift_threshold = 0.6,
  writeTable = FALSE, min_cor_in_samples = 0.6, cor_signif = 0.01, 
  quant_data_all_local = quant_data_all, int_pairs_local = int_pairs)
}
\arguments{

  \item{samplesA}{Numeric vector with information on column numbers for the samples in the first group for the comparison.}

  \item{samplesB}{Numeric vector with information on column numbers for the samples in the second group for the comparison.}

  \item{shift_threshold}{Numeric value defining a minimum thresold of the Pearson correlation value between the two sample groups in order for them to be included in the results table.}

  \item{writeTable}{Option (T or F) to save results table as a text file.}

  \item{min_cor_in_samples}{Numeric value defining a minimum Pearson correlation value of protein quantities, which is taken as a threshold to consider that two proteins correlate in either of the two compared groups.}

 \item{cor_signif}{Numeric value defining a maximum allowed p-value for the Pearson correlation, which is taken as a threshold to consider that quantiative measurements for the two proteins correlate significantly in either of the two compared groups.}

   \item{quant_data_all_local}{A data matrix with quantiative proteomics measurements in which rows represent uniprot protein identifiers, and columns samples.}

  \item{int_pairs_local}{A data matrix with two columns. Rows contain information on interacting protein pairs.}

}
\value{cor_table table}
\description{
The function identifies instances in which two proteins correlate strongly only in one of the two studied groups.
}
\examples{
data("int_pairs", package = "AlteredPQR")
data("quant_data_all", package = "AlteredPQR")
samplesGroupA = 1:23
samplesGroupB = (1+23):(23+18)
cor_results = CorShift()
}
\author{
  Marija Buljan <marija.buljan@empa.ch>
}
