# Supplementary material for: A computational framework for the inference of protein complex remodeling from whole-proteome measurements
Source: Nat Methods. 2023 Sep 25;20(10):1523–9. doi: 10.1038/s41592-023-02011-w (PMC10555833; doi:10.1038/s41592-023-02011-w)
Supplement: Supplementary file 4 — Supplementary Tables 1–4. [file 41592_2023_2011_MOESM4_ESM.xlsx]

## Sheet: List
Supplementary Tables
Table S1: Classification and disease prognosis for patients with different subtypes of breast cancer.
Table S2a: Comparison of top 1% protein pairs detected as outliers with the AlteredPQR method and reference-based implementation of the Mahalanobis method reveals a strong overlap.
Table S2b: Protein pairs with altered PQRs in basal BC cell lines identified by using values in luminal BC cell lines to obtain a reference distribution.
Table S2c: Difference in the response to drugs between basal cell lines with altered PQRs and all other cell lines.
Table S3a: Protein pairs with altered PQRs in the analysis of BC patient samples.
Table S3b: CORUM protein complexes in which the majority of subunits was strongly up- or down-regulated in non-Luminal A BC patient samples.
Table S3c: Pathways with the highest activity score change between the samples with altered PQRs and all other samples.
Table S4: Protein pairs that can form stable interactions and correlate strongly in triple negative, but not in luminal A patient samples, or the other way around.

## Sheet: S1_BreastCancer_subtypes
Table S1: Classification and disease prognosis for patients with breast cancer. Molecular markers and prognosis for the breast cancer subtypes discussed in the text are shown. However, immunohistochemistry markers are only surrogate markers for the molecular subtypes. The latter are better defined by large gene expression profiles (Perou et al. Nature 2000; the Cancer Genome Network Atlas Nature …
Molecular Subtype	Subgroup	Definition	Prognosis
Luminal A		ER and PR positive	good
		HER2 negative
		Ki67 low
Luminal B	HER2 negative	ER positive and one of the following criteria:	medium
		- PR negative
		- Ki67 high
	HER2 positive	ER positive	good
		HER2 overexpressed/amplified
		Ki67 low or high
HER2 enriched		HER2 overexpressed/amplified	good
		ER and PR negative
Basal like		ER and PR negative	poor
(80% overlap with triple negative carcinomas)		HER2 negative
Adapted from www.onkopedia.com and Coates AS, Winer EP, Goldhirsch A et al.: Tailoring therapies - improving the management of early breast cancer: St Gallen International Expert Consensus on the Primary Therapy of Early Breast Cancer 2015. Ann Oncol 26:1533-1546, 2015. DOI:10.1093/annonc/mdv221

## Sheet: S2a_AlteredPQRandMahal_noRefSet
Table S2a: Comparison of top 1% protein pairs (534/53422 tested pairs) detected as outliers with the AlteredPQR method and reference-based implementation of the Mahalanobis method reveals a strong overlap. Protein pairs with the highest AlteredPQR score or the highest sum of significant Mahalanobis scores (threshold for significant was defined as top 1 quantile of all calculated values, or top 10…
RB AlteredPQR							Mahalanobis, threshold top 1 quantile, i.e. top 1%, for individual scores				Mahalanobis, threshold top 10 quantile, i.e. top 10%, for individual scores.
Protein 1	Protein 2	Protein_name1	Protein_name2	Altered_PQR_score			Protein pair	Sum significant scores			Protein pair	Sum significant scores
P47755	Q96B97	CAPZA2	SH3KBP1	453.33			P08581-P63000	3544.76			P08581-P63000	3619.35
P49848	Q9H4L4	TAF6	SENP3	364.77			Q13242-O00425	2636.25			Q13242-O00425	2750.15
Q8NF91	Q15554	SYNE1	TERF2	345.4			Q96B97-P78314	2406.44			Q96B97-P78314	2447.28
Q13242	O00425	SRSF9	IGF2BP3	342.28			Q8N122-Q8TCU6	2122.44			P32780-Q6NZI2	2198.64
P18074	Q6NZI2	ERCC2	PTRF	316.16			P32780-Q6NZI2	2097.91			Q96B97-Q8TBC3	2147.47
Q8TCU6	Q6R327	PREX1	RICTOR	313.02			P18074-Q6NZI2	2027.18			P18074-Q6NZI2	2126.47
O43719	O00425	HTATSF1	IGF2BP3	303.63			P49721-P28074	1993.1			Q8N122-Q8TCU6	2122.44
Q15393	O00425	SF3B3	IGF2BP3	300.63			Q96B97-Q8TBC3	1920.89			P49721-P28074	2086.02
Q14974	Q8TEM1	KPNB1	NUP210	294.46			Q9UNP9-O00425	1912.58			Q9UNP9-O00425	2005.98
Q96T76	P00533	MMS19	EGFR	290.32			Q13889-Q6NZI2	1754.62			Q13889-Q6NZI2	1837.11
P42766	P08240	RPL35	SRPR	283.83			P08581-Q96B97	1743.12			P51948-Q6NZI2	1811.15
P50613	Q6NZI2	CDK7	PTRF	265.81			P51948-Q6NZI2	1734.04			P08581-Q96B97	1795.81
Q12874	O00425	SF3A3	IGF2BP3	264.14			Q96B97-P47755	1676.69			Q96B97-P47755	1770.88
O95400	O00425	CD2BP2	IGF2BP3	255.4			Q6R327-Q8TCU6	1658.3			Q6R327-Q8TCU6	1769.89
Q9Y6A4	O00425	CFAP20	IGF2BP3	251.61			O43719-O00425	1626.95			O43719-O00425	1741.01
O43719	Q13523	HTATSF1	PRPF4B	250.47			Q9NYV4-O00425	1623.79			Q9NYV4-O00425	1709.72
O15056	Q96B97	SYNJ2	SH3KBP1	248.77			Q13888-Q6NZI2	1593.86			Q01130-O00425	1674.49
Q13888	Q6NZI2	GTF2H2	PTRF	248.65			Q01130-O00425	1545.35			Q13888-Q6NZI2	1663.44
Q9Y6Q5	P50570	AP1M2	DNM2	248.26			Q92759-Q6NZI2	1523.63			Q14011-O00425	1625.57
Q13889	Q6NZI2	GTF2H3	PTRF	244.14			O00425-Q9Y4Z0	1497.44			O00425-Q9Y4Z0	1616.09
Q14103	Q9Y6M1	HNRNPD	IGF2BP2	242.44			Q14011-O00425	1463.54			Q92759-Q6NZI2	1609.62
P41223	O00425	BUD31	IGF2BP3	240.77			P08581-P12931	1462.99			P08581-P12931	1580.86
Q9Y4Z0	O00425	LSM4	IGF2BP3	235.69			P41223-O00425	1442.54			O00571-O00425	1573.91
Q9NP79	Q96CF2	VTA1	CHMP4C	234.78			O14980-Q8TEM1	1440.11			Q96B97-O75886	1562.9
Q92841	O00425	DDX17	IGF2BP3	234.33			Q9Y6Q5-O75843	1435.55			P62312-O00425	1554.02
P28074	P40306	PSMB5	PSMB10	233.82			P50613-Q6NZI2	1435.28			O14980-Q8TEM1	1527.86
Q00839	Q99459	HNRNPU	CDC5L	232.74			Q13356-O00425	1422.27			P41223-O00425	1527.74
Q9UJY1	P02511	HSPB8	CRYAB	230.56			P62312-O00425	1421.12			O75400-O00425	1517.25
O94913	O43172	PCF11	PRPF4	228.82			Q9Y6Q5-P01903	1419.83			Q13356-O00425	1515.24
Q92896	Q02878	GLG1	RPL6	224.79			Q9Y6A4-O00425	1417.69			Q9Y6Q5-O75843	1506.06
O15270	O15269	SPTLC2	SPTLC1	219.78			Q10567-Q9Y6Q5	1414.06			P50613-Q6NZI2	1502.62
Q14011	P62316	CIRBP	SNRPD2	217.71			O00571-O00425	1381.65			P22681-Q14289	1502.02
O43719	Q9UQ35	HTATSF1	SRRM2	217.26			O75400-O00425	1378.53			Q9P013-O00425	1499.38
Q13480	P08581	GAB1	MET	212.67			Q96B97-O75886	1374.84			Q9Y6A4-O00425	1494.43
P18858	P40938	LIG1	RFC3	212.14			P52434-Q6NZI2	1359.4			Q9Y6Q5-P01903	1491.04
Q13356	Q13769	PPIL2	THOC5	211.58			Q9Y6Q5-Q6VY07	1358.07			Q9Y6Q5-Q00610	1488.64
P09467	O00757	FBP1	FBP2	210.26			Q9HCS7-O00425	1356.91			Q10567-Q9Y6Q5	1478.89
P62158	Q14318	CALM1	FKBP8	209.86			P19447-Q6NZI2	1349.35			Q9HCS7-O00425	1473.05
Q13618	O14641	CUL3	DVL2	207.49			Q9ULR0-O00425	1344.27			Q9ULR0-O00425	1468.71
P52434	Q6NZI2	POLR2H	PTRF	205.49			Q9P013-O00425	1341.91			P22681-P08581	1468.16
Q9H2H8	P14678	PPIL3	SNRPB	203.18			Q9Y6Q5-Q00610	1336.32			P19447-Q6NZI2	1438.2
Q8NF91	Q15554	SYNE1	TERF2	202.82			P22681-Q14289	1307.76			Q9UJV9-O00425	1430.44
O43719	Q13573	HTATSF1	SNW1	199.95			P22681-P08581	1294.81			Q9Y2W2-O00425	1429.89
Q96BP3	O00425	PPWD1	IGF2BP3	199.9			Q9UJV9-O00425	1282.13			P52434-Q6NZI2	1427.04
Q9NYJ8	O15455	TAB2	TLR3	198.24			P57735-Q9ULV0	1277.73			Q13247-O00425	1414.16
P62875	Q6NZI2	POLR2L	PTRF	197.66			Q00610-P01903	1273.98			Q9Y6Q5-Q6VY07	1413.25
O15230	P26006	LAMA5	ITGA3	197.65			Q13247-O00425	1270.45			P25789-P28074	1398.89
Q9NYF8	P00533	BCLAF1	EGFR	196.47			Q9H2H8-O00425	1255.77			Q9H2H8-O00425	1388.05
Q9UIQ6	P16188	LNPEP	HLA-A	196.06			Q9Y2W2-O00425	1255.59			Q92841-O00425	1387.81
Q9BZJ0	O00425	CRNKL1	IGF2BP3	195.29			P51946-Q6NZI2	1233.24			P28070-P28074	1385.14
P51948	Q6NZI2	MNAT1	PTRF	195.07			P30511-Q9UIQ6	1220.86			P57735-Q9ULV0	1370.23
O95487	P30511	SEC24B	HLA-F	193.73			P00533-P21860	1220.07			Q8NFH3-O75694	1364.03
Q15814	Q13748	TBCC	TUBA3C	193.21			Q5SRE5-Q8TEM1	1208			Q9HCG8-O00425	1358.91
P53803	Q6NZI2	POLR2K	PTRF	193.14			Q86W42-O00425	1206.57			Q86W42-O00425	1353.75
P27986	P22681	PIK3R1	CBL	192.2			Q96FV9-O00425	1206.5			Q15007-O00425	1351.83
Q99633	O00425	PRPF18	IGF2BP3	191.49			Q9HCG8-O00425	1196.19			P00533-P21860	1350.71
Q8TCU6	Q8N122	PREX1	RPTOR	191.41			Q9UK45-O00425	1194.93			P63000-Q8TCU6	1347.72
Q9NRR4	Q12906	DROSHA	ILF3	190.67			Q92841-O00425	1188.59			O43157-P08581	1347.28
P62753	P60468	RPS6	SEC61B	190.16			Q9Y6Q5-Q96PC3	1188.35			Q96FV9-O00425	1346.05
O15111	P42704	CHUK	LRPPRC	189.95			O60306-O00425	1177.28			Q00610-P01903	1337.4
Q9UNP9	O00425	PPIE	IGF2BP3	189.56			Q69YN4-O00425	1172.23			O43719-Q9BXP5	1336.89
Q08999	Q02539	RBL2	HIST1H1A	189.11			Q15007-O00425	1166.61			P83876-O00425	1334.4
Q15287	O00425	RNPS1	IGF2BP3	189.05			Q9UHX1-O00425	1162.19			Q9UHX1-O00425	1329.22
P09012	O00425	SNRPA	IGF2BP3	188.99			P28070-P28074	1159.67			P11940-O00425	1326.88
O43719	P38919	HTATSF1	EIF4A3	188.44			P25789-P28074	1159.08			Q9UK45-O00425	1324.77
Q9Y6Q5	P01903	AP1M2	HLA-DRA	186.65			P83876-O00425	1158.21			O60306-O00425	1320.59
Q13480	P00533	GAB1	EGFR	186.54			P11940-O00425	1152.55			Q9Y6Q5-Q96PC3	1316.66
P62495	P18077	ETF1	RPL35A	186.06			P19388-Q6NZI2	1152.09			P30511-Q9UIQ6	1310.27
P28074	P49720	PSMB5	PSMB3	186.01			Q8NFH3-O75694	1151.7			P51946-Q6NZI2	1306.66
O15160	Q6NZI2	POLR1C	PTRF	184.52			P63010-Q9Y6Q5	1151.26			Q9Y6Q5-P01911	1303.98
Q14498	O00425	RBM39	IGF2BP3	184.4			O43719-Q9BXP5	1151.24			P08581-P20936	1286
P61011	P83731	SRP54	RPL24	183.93			P61966-Q9Y6Q5	1143.93			Q69YN4-O00425	1282.29
Q6P2Q9	O00425	PRPF8	IGF2BP3	183.24			P63000-Q8TCU6	1141.1			Q96B97-Q9Y6R4	1278.81
Q9Y6Q5	O75843	AP1M2	AP1G2	182.55			Q6NZI2-Q3B726	1141.04			Q15287-O00425	1278.69
Q13247	O00425	SRSF6	IGF2BP3	182.05			O43157-P08581	1137.61			Q96B97-P62993	1271.83
P27361	P04637	MAPK3	TP53	180.53			Q9Y2S0-Q6NZI2	1134.52			O95232-O00425	1265.09
O00571	O00425	DDX3X	IGF2BP3	180.48			O95232-O00425	1127.9			Q5SRE5-Q8TEM1	1256.41
P30260	Q96B97	CDC27	SH3KBP1	179.86			Q15287-O00425	1127.04			Q9BZJ0-O00425	1254.59
P37108	P62917	SRP14	RPL8	179.25			Q6NZI2-O15446	1124.61			P08581-P42684	1249.39
Q15459	O43172	SF3A1	PRPF4	177.35			P62875-Q6NZI2	1120.51			Q5SW79-O43293	1247.49
Q16401	P28065	PSMD5	PSMB9	177.03			Q9Y6Q5-P09496	1119.99			Q13838-O00425	1245.28
Q9Y6Q5	P61966	AP1M2	AP1S1	176.43			Q9Y6Q5-P01911	1115.56			O60508-O00425	1239.83
P49458	P46781	SRP9	RPS9	175.9			Q14562-O00425	1111.18			Q16630-O00425	1237.64
P62495	P62888	ETF1	RPL30	175.6			Q2TAY7-O00425	1107.67			P37198-Q8TEM1	1235.2
P60468	P00533	SEC61B	EGFR	175.33			Q6NZI2-Q9GZS1	1105.29			Q14562-O00425	1234.12
Q01130	O00425	SRSF2	IGF2BP3	175			O43395-O00425	1104.8			Q9Y333-O00425	1233.09
Q92793	P29590	CREBBP	PML	174.28			Q9H9Y6-Q6NZI2	1104.13			Q07955-O00425	1232.13
O00459	P00533	PIK3R2	EGFR	173.39			O15160-Q6NZI2	1103.69			P08579-O00425	1232.02
Q92783	P00533	STAM	EGFR	172.79			P08579-O00425	1102.76			P08581-P43405	1231.28
P62318	O00425	SNRPD3	IGF2BP3	172.54			O95602-Q6NZI2	1102.11			P60953-Q8TCU6	1231.19
Q9Y3B4	O00425	SF3B6	IGF2BP3	171.62			Q13838-O00425	1098.88			Q2TAY7-O00425	1230.55
Q15369	P62875	TCEB1	POLR2L	171.6			P17480-Q6NZI2	1098.5			P61966-Q9Y6Q5	1228.49
O94855	P61769	SEC24D	B2M	170.92			Q96B97-Q9Y6R4	1097.25			P19174-Q96B97	1228.41
Q01081	O00425	U2AF1	IGF2BP3	170.91			P08581-P42684	1096.31			Q15427-O00425	1227.54
P26368	O00425	U2AF2	IGF2BP3	170.5			Q99459-O00425	1095.7			O43395-O00425	1227.15
P38919	O00425	EIF4A3	IGF2BP3	170.21			O60508-O00425	1094.17			P17844-O00425	1222.99
Q9BXP5	O00425	SRRT	IGF2BP3	166.8			P53803-Q6NZI2	1093.66			O43670-O00425	1219
P08579	O00425	SNRPB2	IGF2BP3	166.32			O14776-O00425	1089.55			Q8WYA6-O00425	1217.68
Q7L014	O14776	DDX46	TCERG1	165.83			P09936-P0CG47	1087.73			Q9UMS4-O00425	1216.75
P28074	P25786	PSMB5	PSMA1	164.68			P26368-O00425	1078.91			Q9BXP5-O00425	1216.43
P63000	P08581	RAC1	MET	164.67			Q15427-O00425	1078.05			Q96I25-O00425	1216.23
P17858	P00533	PFKL	EGFR	163.98			Q9BXP5-O00425	1077.39			P19388-Q6NZI2	1215.96
P62495	P47914	ETF1	RPL29	163.67			O43747-Q9Y6Q5	1072.6			Q96B97-Q96P48	1215.19
P42684	P08581	ABL2	MET	163.64			P08581-P20936	1071.12			P63010-Q9Y6Q5	1214.41
P62316	O00425	SNRPD2	IGF2BP3	161.55			Q9UBB9-O00425	1069.25			Q9UQ35-O00425	1208.71
O43719	Q13123	HTATSF1	IK	161.15			Q96B97-Q96P48	1069.1			Q99459-O00425	1208.03
Q99996	P62258	AKAP9	YWHAE	160.98			Q9Y333-O00425	1067.25			Q8WUQ7-O00425	1207.76
Q9UBB9	O00425	TFIP11	IGF2BP3	160.77			Q9NW64-O00425	1066.64			Q14498-O00425	1207.01
Q07021	Q02539	C1QBP	HIST1H1A	160.13			P01903-P01911	1066.6			Q96BP3-O00425	1203.95
P48047	O75947	ATP5O	ATP5H	159.85			Q9UMS4-O00425	1066.17			Q7L014-O00425	1203.09
Q8TEM1	Q5SRE5	NUP210	NUP188	159.6			Q07955-O00425	1065			P61326-O00425	1199.99
Q9UK45	O00425	LSM7	IGF2BP3	158.86			Q8WYA6-O00425	1064.52			Q9Y6Q5-P09496	1198.98
P49406	Q9Y399	MRPL19	MRPS2	158.75			P37198-Q8TEM1	1064.4			O14776-O00425	1197.07
O14964	P00533	HGS	EGFR	158.52			Q96B97-P62993	1063.8			Q13435-O00425	1196.79
Q13435	O00425	SF3B2	IGF2BP3	158.18			O43670-O00425	1060.64			Q9Y2S0-Q6NZI2	1193.23
Q9NYV4	O00425	CDK12	IGF2BP3	157.34			O15042-O00425	1059.32			Q9UBB9-O00425	1192.17
Q00839	O95926	HNRNPU	SYF2	156.43			O75940-O00425	1056.01			P09012-O00425	1191.83
Q9Y2R9	Q9Y2Q9	MRPS7	MRPS28	156.33			P09661-O00425	1055.81			P62304-O00425	1190.56
P32780	Q6NZI2	GTF2H1	PTRF	156.1			Q9BZJ0-O00425	1054.99			Q6NZI2-Q3B726	1190.27
Q9Y4Z0	Q69YN4	LSM4	KIAA1429	155.69			Q08170-O00425	1054.66			P26368-O00425	1189.47
P14678	O00425	SNRPB	IGF2BP3	155.07			Q9Y5B6-O00425	1053.1			Q15637-O00425	1187.64
Q96I25	O00425	RBM17	IGF2BP3	153.68			Q16630-O00425	1051.32			O95926-O00425	1186.96
O75533	O00425	SF3B1	IGF2BP3	153.53			Q8WVK2-O00425	1048.51			Q6NZI2-O15446	1185.8
Q9P013	O00425	CWC15	IGF2BP3	153.5			Q9HCE1-O00425	1047.89			O43172-O00425	1185.41
O43809	O00425	NUDT21	IGF2BP3	153.49			P61326-O00425	1047.35			P42285-O00425	1183.46
P49458	P62701	SRP9	RPS4X	152.96			Q13435-O00425	1044.25			O75940-O00425	1181.84
P09661	O00425	SNRPA1	IGF2BP3	152.19			Q9Y6Q5-P04233	1043.48			Q16629-O00425	1178.96
Q15029	O00425	EFTUD2	IGF2BP3	152.17			Q8WUQ7-O00425	1042.63			Q9Y5S9-O00425	1178.25
O43670	Q69YN4	ZNF207	KIAA1429	151.99			Q9UQ35-O00425	1042.3			Q9NW64-O00425	1175.25
P62158	P00533	CALM1	EGFR	151.89			Q13769-O00425	1040.53			P62318-O00425	1175.09
Q15542	Q15545	TAF5	TAF7	150.93			P04637-P09936	1039.99			P09661-O00425	1173.44
P61326	O00425	MAGOH	IGF2BP3	150.88			P17844-O00425	1037.59			P62875-Q6NZI2	1172.87
O95782	P00533	AP2A1	EGFR	150.6			Q13123-O00425	1036.06			O95400-O00425	1172.3
Q8NCL4	Q96EU7	GALNT6	C1GALT1C1	149.67			P42285-O00425	1035.86			Q96DF8-O00425	1170.94
O75643	O00425	SNRNP200	IGF2BP3	149.49			Q96BP3-O00425	1032.88			Q05519-O00425	1170.11
P08621	O00425	SNRNP70	IGF2BP3	149.38			P09012-O00425	1032.33			Q6NZI2-Q9GZS1	1169.27
Q86V81	Q13123	ALYREF	IK	148.5			P62304-O00425	1030.88			P84103-O00425	1167.77
P09132	Q02878	SRP19	RPL6	148.23			Q16629-O00425	1029.83			O00425-P62995	1167.12
P61619	P00533	SEC61A1	EGFR	147.8			P19174-Q96B97	1029.55			O15042-O00425	1165.89
Q9Y333	O00425	LSM2	IGF2BP3	147.69			Q7L014-O00425	1027.71			P08621-O00425	1165.35
Q9Y333	Q9HCG8	LSM2	CWC22	146.89			Q96I25-O00425	1025.33			O43447-O00425	1163.89
O15031	P08581	PLXNB2	MET	146.72			O43172-O00425	1023.8			O15160-Q6NZI2	1163.49
P35221	P35222	CTNNA1	CTNNB1	146.6			P08581-P43405	1022.94			Q13243-O00425	1162.21
Q8WWY3	O00425	PRPF31	IGF2BP3	146.57			P84103-O00425	1022.05			Q12874-O00425	1161.87
Q07889	Q96B97	SOS1	SH3KBP1	145.82			O43447-O00425	1021			Q9H9Y6-Q6NZI2	1161.7
Q9Y2U8	Q13287	LEMD3	NMI	145.79			O95391-O00425	1020.85			Q08170-O00425	1161.17
P62491	Q14008	RAB11A	CKAP5	145.03			Q05519-O00425	1020.33			Q9Y5B6-O00425	1161.01
P62495	P61513	ETF1	RPL37A	144.79			P08621-O00425	1019.52			Q13769-O00425	1160.76
Q8TEM1	P37198	NUP210	NUP62	144.74			Q14498-O00425	1019.26			P55769-O00425	1159.96
P61966	P00533	AP1S1	EGFR	144.47			P55769-O00425	1017.9			O43809-O00425	1158.17
Q15459	O00425	SF3A1	IGF2BP3	144.34			Q9UKV3-O00425	1016.45			Q9Y3B4-O00425	1157.46
P62937	P35613	PPIA	BSG	144.08			Q96DF8-O00425	1015.64			O95602-Q6NZI2	1155.08
Q13243	O00425	SRSF5	IGF2BP3	144.06			Q9Y5S9-O00425	1013.91			Q9Y6Q5-P04233	1154.5
P62258	Q02539	YWHAE	HIST1H1A	143.77			P62318-O00425	1010.41			Q8WVK2-O00425	1154.25
P09132	P83731	SRP19	RPL24	143.49			O00425-P62995	1009.09			O75533-O00425	1154.21
O94906	O00425	PRPF6	IGF2BP3	143.4			O95926-O00425	1008.29			O75937-O00425	1154.09
Q13561	Q7Z460	DCTN2	CLASP1	143.3			Q8WWY3-O00425	1007.18			P04637-P09936	1152.57
P62304	O00425	SNRPE	IGF2BP3	142.75			O75937-O00425	1005.6			Q9Y3C6-O00425	1151.93
Q15428	O00425	SF3A2	IGF2BP3	142.49			P38919-O00425	1004.59			Q15428-O00425	1150.38
Q10567	P01903	AP1B1	HLA-DRA	141.73			Q9Y3B4-O00425	1002.18			P62306-O00425	1149.85
Q14498	P84103	RBM39	SRSF3	141.68			P62306-O00425	1000.88			O43143-O00425	1148.53
Q99459	O00425	CDC5L	IGF2BP3	141.56			Q15637-O00425	999.708			Q01081-O00425	1148.18
O43633	Q8NEZ2	CHMP2A	VPS37A	141.44			O95400-O00425	998.108			P38919-O00425	1148.16
O95400	Q9HCG8	CD2BP2	CWC22	141.36			P52298-O00425	997.248			P14678-O00425	1148
P09132	Q9Y3U8	SRP19	RPL36	141.34			P14678-O00425	995.803			P17480-Q6NZI2	1147.53
P21860	P00533	ERBB3	EGFR	141.2			O75934-O00425	995.738			Q9HCE1-O00425	1146.02
Q15007	O00425	WTAP	IGF2BP3	140.96			O75533-O00425	995.587			Q96J01-O00425	1144.78
O15111	Q8IUD2	CHUK	ERC1	140.96			Q15428-O00425	995.573			Q15459-O00425	1144.64
P05023	P00533	ATP1A1	EGFR	140.8			O43809-O00425	994.647			O75934-O00425	1143.43
Q9P2K5	P51532	MYEF2	SMARCA4	140.72			P09234-O00425	994.254			Q08211-O00425	1142.94
P14866	P24928	HNRNPL	POLR2A	140.45			P01137-Q6ZSZ5	991.931			P53803-Q6NZI2	1142.77
Q9Y5S9	O00425	RBM8A	IGF2BP3	140.05			Q8IYB3-O00425	991.156			Q99633-O00425	1142.54
Q14669	P42771	TRIP12	CDKN2A	139.79			Q53GS9-O00425	990.267			Q13123-O00425	1140.69
P62241	P08240	RPS8	SRPR	139.79			Q9BUQ8-O00425	989.86			P52298-O00425	1139.58
P14866	Q02539	HNRNPL	HIST1H1A	139.5			Q96J01-O00425	988.922			Q09161-O00425	1139.29
Q8IYB3	P78527	SRRM1	PRKDC	139.49			O43660-O00425	988.73			Q53GS9-O00425	1137.28
O43719	Q96DI7	HTATSF1	SNRNP40	139.13			Q9Y3C6-O00425	988.581			P09234-O00425	1136.24
O95400	Q9Y5S9	CD2BP2	RBM8A	138.72			Q99633-O00425	986.812			Q8WWY3-O00425	1136.22
Q9H7Z6	Q9HCK8	KAT8	CHD8	138.15			Q13243-O00425	984.442			Q96DI7-O00425	1136.11
Q96J01	O00425	THOC3	IGF2BP3	138.06			Q12874-O00425	984.149			O43660-O00425	1135.87
O43719	O43670	HTATSF1	ZNF207	137.54			P62316-O00425	983.816			Q8NI27-O00425	1135.57
Q12906	Q02539	ILF3	HIST1H1A	137.51			Q15393-O00425	982.376			Q86V81-O00425	1134.95
Q99459	Q15007	CDC5L	WTAP	137.15			O00425-Q9BRD0	981.873			O00425-Q9BRD0	1134.61
Q08211	O00425	DHX9	IGF2BP3	136.92			Q01081-O00425	981.835			Q8IYB3-O00425	1133.57
Q06124	P08581	PTPN11	MET	136.53			Q15029-O00425	981.762			P01137-Q6ZSZ5	1133.19
P04843	P00533	RPN1	EGFR	136.43			P62314-O00425	981.5			Q96T58-O00425	1131.97
Q8WVK2	O00425	SNRNP27	IGF2BP3	136.37			O43290-O00425	980.966			Q15029-O00425	1131.59
Q9NW64	O00425	RBM22	IGF2BP3	136.2			Q13523-O00425	980.837			O43290-O00425	1128.43
P63104	P08670	YWHAZ	VIM	136.07			Q09161-O00425	978.463			O60231-O00425	1127.01
P18084	Q05682	ITGB5	CALD1	135.97			Q8NI27-O00425	978.323			P09936-P0CG47	1125.48
Q15366	P84103	PCBP2	SRSF3	135.9			Q86V81-O00425	978.307			Q15393-O00425	1125.41
Q16630	O00425	CPSF6	IGF2BP3	135.62			O94906-O00425	977.672			Q13523-O00425	1125.16
Q16630	O43172	CPSF6	PRPF4	135.5			Q96DI7-O00425	977.51			P56945-Q96B97	1124.9
Q9H2H8	O00425	PPIL3	IGF2BP3	135.39			Q15459-O00425	977.089			O95391-O00425	1124.84
O76094	P84098	SRP72	RPL19	134.95			Q08211-O00425	976.964			P62316-O00425	1123.42
P62312	O00425	LSM6	IGF2BP3	134.6			O43143-O00425	975.223			Q9BUQ8-O00425	1122.99
P27361	P05161	MAPK3	ISG15	134.58			Q96T58-O00425	975.156			P49756-O00425	1122.89
P36954	Q09161	POLR2I	NCBP1	134.27			O75643-O00425	975.154			P00533-P08581	1122.04
P61011	P15880	SRP54	RPS2	134.22			O00425-Q92620	974.786			P62314-O00425	1121.61
Q14011	Q01130	CIRBP	SRSF2	134.11			Q96T37-O00425	973.26			Q00610-P07737	1121.06
P28072	P28066	PSMB6	PSMA5	134			O60231-O00425	973.219			Q9UKV3-O00425	1120.85
P49411	P84098	TUFM	RPL19	133.77			P49756-O00425	970.988			O15031-P08581	1119.68
Q9Y6Q5	P63010	AP1M2	AP2B1	133.67			Q6P2Q9-O00425	969.856			O00425-P55081	1118.9
Q8TAG9	Q8IYI6	EXOC6	EXOC8	133.27			O15355-O00425	969.743			O00425-Q92620	1116.68
O14776	O00425	TCERG1	IGF2BP3	133.23			O00425-P55081	968.904			O43150-Q96B97	1116.41
P28074	P25789	PSMB5	PSMA4	133.04			Q13573-O00425	968.649			Q96B97-Q92783	1115.63
O43719	P62304	HTATSF1	SNRPE	132.82			P60953-Q8TCU6	945.594			Q96T37-O00425	1114.77
P09132	P62753	SRP19	RPS6	132.68			P57735-Q9BXF6	944.996			P01903-P08670	1114.27
O95817	Q9NR12	BAG3	PDLIM7	132.23			O15031-P08581	930.479			O14818-P28074	1113.39
Q9Y3B7	Q9Y2Q9	MRPL11	MRPS28	132.11			Q5SW79-O43293	923.7			O15355-O00425	1110.9
Q16629	O00425	SRSF7	IGF2BP3	132.01			Q12905-P62891	921.863			Q6P2Q9-O00425	1110.72
Q8TCU6	P60953	PREX1	CDC42	131.99			Q12906-P62891	916.425			Q13573-O00425	1110.47
O14965	P04637	AURKA	TP53	131.7			O14964-O43633	912.536			O43747-Q9Y6Q5	1109.9
O95926	O00425	SYF2	IGF2BP3	131.45			P62318-Q15007	911.35			O94906-O00425	1107.07
P62495	P62899	ETF1	RPL31	131.31			Q9BXS5-P01903	908.233			O75643-O00425	1103.81
Q07020	P60866	RPL18	RPS20	131.25			O43150-Q96B97	907.395			P00533-Q96B97	1102.48
P27635	P60468	RPL10	SEC61B	131.14			Q9Y6Q5-P50570	907.244			Q00610-P01911	1087.73
Q86Y56	P00533	DNAAF5	EGFR	131.09			Q9Y6Q5-P61769	904.685			Q96B97-O43426	1086.15
P61088	Q86YT6	UBE2N	MIB1	130.84			Q96B97-Q92783	903.095			Q96B97-P52907	1078.65
P61978	Q02539	HNRNPK	HIST1H1A	130.67			Q14203-O75935	899.917			Q9Y5K6-Q96B97	1078.21
P18858	P35249	LIG1	RFC4	130.6			Q00610-P01911	896.561			P16333-Q96B97	1075.61
Q9Y2S0	Q6NZI2	POLR1D	PTRF	130.13			P01903-P08670	893.13			P01903-P01911	1066.6
P61011	P62263	SRP54	RPS14	129.12			Q9Y6Q5-P84077	888.327			P07948-P08581	1061.38
O95232	O00425	LUC7L3	IGF2BP3	129.11			Q9Y5K6-Q96B97	886.585			P61966-P04233	1061.09
P06400	P26358	RB1	DNMT1	128.07			P07948-P08581	883.822			O95782-Q00610	1061.01
Q9Y6Q5	O43747	AP1M2	AP1G1	127.89			P00533-Q96B97	882.371			Q13191-Q96B97	1054.98
Q8TAG9	Q96A65	EXOC6	EXOC4	127.86			P56945-Q96B97	880.162			P62318-Q15007	1054.71
Q15007	P62995	WTAP	TRA2B	127.77			P00533-P08581	878.715			P08581-P18031	1051.99
Q9Y6I3	Q96B97	EPN1	SH3KBP1	127.73			Q9Y6Q5-P49407	875.229			O00459-P08581	1049.76
P49721	P40306	PSMB2	PSMB10	127.7			Q96B97-O43426	874.539			P08581-P62993	1046.84
P28074	P20618	PSMB5	PSMB1	127.58			O95782-Q00610	873.497			Q96B97-Q99961	1046.71
Q9NX14	Q9P032	NDUFB11	NDUFAF4	127.56			Q96B97-P52907	860.669			P42566-Q96B97	1046.4
Q93009	P29590	USP7	PML	127.53			P16333-Q96B97	858.311			P08581-Q14451	1040.81
Q9H2H8	O43660	PPIL3	PLRG1	127.32			P08581-Q14451	855.826			P08581-Q06124	1029.29
Q96HU1	P51148	SGSM3	RAB5C	127.27			Q9BXS5-Q9Y6Q5	853.095			P47756-Q96B97	1028.04
Q14498	Q9UKV3	RBM39	ACIN1	127.18			Q96B97-Q99961	849.33			Q9NRY4-P08581	1025.94
Q14011	O00425	CIRBP	IGF2BP3	127.13			P42566-Q96B97	843.471			P25786-P28074	1020.81
O75822	P40429	EIF3J	RPL13A	126.91			Q00610-P07737	838.158			P08581-Q13480	1016.32
Q00839	P61326	HNRNPU	MAGOH	126.85			Q13191-Q96B97	835.129			P08581-Q9NRF2	1001.87
Q13610	P83881	PWP1	RPL36A	126.83			O14818-P28074	833.895			P57735-Q9BXF6	999.428
P37108	P08240	SRP14	SRPR	126.72			P01903-P55735	826.557			Q10567-Q00610	999.109
Q8NI27	O00425	THOC2	IGF2BP3	126.57			P08581-P62993	823.471			Q12906-P62891	997.193
Q86V81	Q15029	ALYREF	EFTUD2	126.18			O00459-P08581	820.728			P07947-P08581	994.902
Q13444	P08648	ADAM15	ITGA5	126.07			Q96B97-P29353	820.042			Q14203-O75935	993.933
Q8TCU6	P63000	PREX1	RAC1	125.96			P08581-P18031	817.975			P25788-P28074	986.791
O95400	P61326	CD2BP2	MAGOH	125.95			Q14974-Q8TEM1	812.905			Q96B97-Q8N3R9	985.687
P08069	P00533	IGF1R	EGFR	125.79			P08581-Q06124	808.2			P50570-Q96B97	983.622
Q9H2H8	P55081	PPIL3	MFAP1	125.68			Q96B97-Q8NI35	804.58			O14964-O43633	980.893
Q9HCG8	O00425	CWC22	IGF2BP3	125.54			Q08945-Q06587	804.447			Q00610-P49407	980.845
P06576	P63165	ATP5B	SUMO1	125.47			Q10567-Q00610	799.906			Q96B97-P29353	979.922
P49792	Q9NRG9	RANBP2	AAAS	125.36			Q9NRY4-P08581	790.442			Q12905-P62891	979.295
Q9UIQ6	P30511	LNPEP	HLA-F	125.34			P47756-Q96B97	789.005			P30260-Q96B97	977.928
P46108	P00533	CRK	EGFR	124.94			P25786-P28074	787.88			Q07889-Q96B97	977.664
Q8IYB3	O00425	SRRM1	IGF2BP3	124.79			P50570-Q96B97	784.982			Q68EM7-Q96B97	977.088
Q9Y3B4	O43660	SF3B6	PLRG1	124.6			P07947-P08581	778.386			P28074-P49720	971.845
P37108	P61353	SRP14	RPL27	124.46			Q00610-P49407	772.798			P16885-Q96B97	965.415
Q05513	P01137	PRKCZ	TGFB1	124.33			P30260-Q96B97	770.041			Q96B97-Q8NI35	962.485
P61024	Q13616	CKS1B	CUL1	123.98			Q8IYI6-Q8TAG9	769.438			P22681-Q96B97	959.947
Q06830	P00533	PRDX1	EGFR	123.97			Q96B97-Q96EY5	769.103			P63010-Q96B97	958.306
O43719	Q9UKV3	HTATSF1	ACIN1	123.77			O14641-Q00610	765.222			Q9Y6Q5-P61769	957.747
Q15459	O95391	SF3A1	SLU7	123.45			Q96B97-Q8N3R9	764.525			O14641-Q00610	954.991
O95347	P00533	SMC2	EGFR	123.45			Q68EM7-Q96B97	763.003			Q96B97-Q96EY5	952.993
Q9UHB9	P83881	SRP68	RPL36A	123.27			P28074-P49720	762.509			Q96B97-O14964	952.073
Q99497	P37840	PARK7	SNCA	122.7			P16885-Q96B97	762.328			P00533-Q13480	951.681
P42285	O00425	SKIV2L2	IGF2BP3	122.49			Q96B97-Q8WUM4	761.763			Q9Y6Q5-P50570	950.36
Q8NFH3	Q8NFH5	NUP43	NUP35	122.36			Q8N3F8-Q96B97	759.462			Q96B97-Q8WUM4	944.131
P19447	Q6NZI2	ERCC3	PTRF	122.36			P98082-Q96B97	746.865			Q8N3F8-Q96B97	941
Q9NVU0	Q9Y2S0	POLR3E	POLR1D	122.35			Q96A35-Q86TS9	745.941			Q9BXS5-P01903	937.547
P09132	P84098	SRP19	RPL19	122.32			P22681-Q96B97	745.511			P98082-Q96B97	936.029
Q9Y4K3	Q9UDY8	TRAF6	MALT1	122.27			P63010-Q96B97	744.921			Q96CW1-Q96B97	934.626
P28074	P25788	PSMB5	PSMA3	122.2			Q07889-Q96B97	743.358			P53680-Q96B97	932.374
O15111	O15455	CHUK	TLR3	122.19			Q96CW1-Q96B97	740.808			Q96B97-Q9Y6I3	928.792
Q8TEM1	P62826	NUP210	RAN	122.14			Q9ULH1-Q96B97	739.205			Q9ULH1-Q96B97	927.658
P17480	Q6NZI2	UBTF	PTRF	122.05			P53680-Q96B97	738.03			Q96B97-P09496	924.986
P42224	P00533	STAT1	EGFR	121.97			P60900-P28074	734.983			Q9Y6Q5-P49407	923.318
Q07890	P00533	SOS2	EGFR	121.46			Q96B97-P12931	731.023			Q96B97-P27986	922.261
P08754	P04083	GNAI3	ANXA1	121.35			P08581-Q9NRF2	729.939			Q9Y6Q5-P84077	922.216
O60884	P00533	DNAJA2	EGFR	121.35			P08581-Q13480	726.181			P60900-P28074	917.134
O43719	Q96BP3	HTATSF1	PPWD1	121.1			P25788-P28074	725.944			Q8IYI6-Q8TAG9	914.608
P63010	Q96B97	AP2B1	SH3KBP1	120.88			Q96B97-P27986	722.625			Q96B97-P12931	914.398
Q05639	P01903	EEF1A2	HLA-DRA	120.81			Q96B97-P09496	720.173			P62888-P47914	913.991
P17844	Q9NW64	DDX5	RBM22	120.79			P61966-P04233	718.918			Q8NCL4-Q96EU7	911.723
O15042	O00425	U2SURP	IGF2BP3	120.72			Q96B97-Q9NZM3	716.387			Q9BXS5-Q9Y6Q5	911.161
Q96EY1	P00533	DNAJA3	EGFR	120.44			O15056-Q96B97	716.019			Q96B97-Q9NZM3	910.604
Q9HCS7	O00425	XAB2	IGF2BP3	120.42			P46108-Q96B97	713.724			O15056-Q96B97	906.337
P56945	P02751	BCAR1	FN1	120.41			O94973-Q96B97	712.04			P22681-Q8TF42	903.88
Q8WYA6	O00425	CTNNBL1	IGF2BP3	120.38			Q96B97-Q9Y6I3	711.924			Q08945-Q06587	901.635
Q8NFH3	O75694	NUP43	NUP155	120.38			O95782-Q96B97	710.811			P43405-Q96B97	900.547
Q8TEM1	O14980	NUP210	XPO1	120.35			Q96B97-O14964	709.37			P29590-Q93009	897.853
O43719	Q14498	HTATSF1	RBM39	120.26			P29373-P28702	707.15			O94973-Q96B97	894.811
Q9UIA9	P00533	XPO7	EGFR	120.21			P00533-Q13480	706.774			P46108-Q96B97	891.954
P37108	Q02878	SRP14	RPL6	120.05			P01903-O94855	705.943			O95782-Q96B97	891.084
P0CG47	P00533	UBB	EGFR	120.04			Q96B97-Q9UBC2	704.077			P49959-P12956	890.385
O15111	P46199	CHUK	MTIF2	119.98			P43405-Q96B97	703.88			Q96B97-Q9UBC2	888.323
P62995	O00425	TRA2B	IGF2BP3	119.79			Q13153-Q96B97	698.25			Q8IXK0-Q06587	879.137
P40818	P62258	USP8	YWHAE	119.63			P21860-P27986	696.882			Q96A35-Q86TS9	877.919
P23588	P63220	EIF4B	RPS21	119.6			P09496-P01903	691.807			Q13153-Q96B97	875.194
P61088	P04637	UBE2N	TP53	119.52			P62888-P36578	690.906			Q14974-Q8TEM1	865.989
P49756	O00425	RBM25	IGF2BP3	119.08			P28066-P28074	686.774			P28066-P28074	857.213
P52907	Q96B97	CAPZA1	SH3KBP1	119.05			P62888-P49207	684.344			P67809-Q00839	854.711
O00268	Q6P1X5	TAF4	TAF2	118.98			P62888-P47914	683.471			Q9Y6I3-Q8NFH8	854.157
P23588	P61247	EIF4B	RPS3A	118.89			P01903-P53992	678.773			Q3ZCQ8-P00533	850.871
P62306	Q9HCG8	SNRPF	CWC22	118.66			P12830-P35221	677.606			O43719-Q15007	846.83
O60306	O43390	AQR	HNRNPR	118.52			P67809-O43390	676.814			Q14011-Q69YN4	842.753
Q9ULR0	O00425	ISY1	IGF2BP3	118.41			P49959-P12956	672.976			P29373-P28702	840.903
O43719	O75643	HTATSF1	SNRNP200	118.35			Q9BW27-Q8TEM1	670.841			Q14011-P61326	832.752
P28072	P28065	PSMB6	PSMB9	118.34			Q8IXK0-Q06587	670.17			P63220-P23588	827.174
O15514	Q9P013	POLR2D	CWC15	118.12			Q9Y6I3-Q8NFH8	666.486			P01903-P55735	826.557
Q14011	Q9UMS4	CIRBP	PRPF19	117.88			Q10567-P01903	664.425			P62888-P62424	823.885
Q9Y6Q5	Q10567	AP1M2	AP1B1	117.78			Q14011-P61326	663.985			P20618-P28074	823.537
P49458	P18077	SRP9	RPL35A	117.64			P67809-Q00839	663.783			P34932-P00533	819.537
Q9NRY4	P08581	ARHGAP35	MET	117.58			Q86VP6-K4DI93	661.618			O14980-Q5SRE5	812.118
P21860	P20936	ERBB3	RASA1	117.39			Q96CW1-Q00610	654.607			P62888-P49207	811.629
Q9BWJ5	O43172	SF3B5	PRPF4	116.66			P61966-P01903	650.793			P05534-Q9UIQ6	811.291
P19388	Q6NZI2	POLR2E	PTRF	116.37			P62888-P62424	649.92			P00533-Q14155	808.696
P62491	Q9BXF6	RAB11A	RAB11FIP5	116.3			P20618-P28074	649.149			P67809-O43390	808.217
O43719	Q69YN4	HTATSF1	KIAA1429	116.18			P01903-O95487	644.648			P06756-P50281	804.51
O43660	O00425	PLRG1	IGF2BP3	116.09			P02452-P50454	641.477			P62888-P36578	802.058
O95400	O43390	CD2BP2	HNRNPR	115.87			O14980-Q5SRE5	637.577			P60709-P16333	801.817
O43719	P62314	HTATSF1	SNRPD1	115.87			P60709-P16333	636.592			P22681-P62993	801.695
Q15814	Q9BQE3	TBCC	TUBA1C	115.83			Q8NCL4-Q96EU7	636.236			Q86VP6-K4DI93	798.907
P43686	P35998	PSMC4	PSMC2	115.66			P53680-Q00610	634.083			P02452-P50454	796.597
P52298	O00425	NCBP2	IGF2BP3	115.57			P01903-O95486	632.169			O43719-Q96J01	795.154
P62906	P47914	RPL10A	RPL29	115.3			Q8WUM0-Q8TEM1	629.132			P21860-P27986	792.031
P21860	Q9UQ80	ERBB3	PA2G4	115.02			P35222-P35221	627.19			Q14008-P62491	791.196
P83876	O00425	TXNL4A	IGF2BP3	114.99			P01903-Q05639	622.175			P53680-Q00610	790.149
Q9UIQ6	P05534	LNPEP	HLA-A	114.68			P43034-Q9BYV8	620.867			P67936-P08670	787.048
Q9UNE7	Q13418	STUB1	ILK	114.66			Q8TEM1-O75475	620.097			P09496-P01903	786.849
P23588	P62841	EIF4B	RPS15	114.55			P05534-Q9UIQ6	615.188			Q92796-P61601	785.877
O43719	Q9Y5S9	HTATSF1	RBM8A	114.41			P84243-Q49A26	614.658			Q96CW1-Q00610	783.026
P21860	P27986	ERBB3	PIK3R1	114.39			P67936-P08670	613.4			O00459-P00533	782.957
P11142	P84103	HSPA8	SRSF3	114.29			P01903-P50570	612.867			Q13596-P00533	781.933
O15446	Q6NZI2	CD3EAP	PTRF	114.07			Q14011-Q69YN4	607.454			Q02878-Q9Y6K9	781.58
Q68EM7	Q96B97	ARHGAP17	SH3KBP1	113.94			O43719-Q96J01	607.312			O14745-P26038	777.101
O94913	P09651	PCF11	HNRNPA1	113.76			P01903-Q9Y6B6	606.532			P61326-P62891	776.647
O15111	P36578	CHUK	RPL4	113.73			P35658-Q8TEM1	605.537			Q13616-P61024	768.606
Q9BWJ5	Q01130	SF3B5	SRSF2	113.66			P12270-Q8TEM1	604.782			O43747-Q00610	768.139
Q15291	O00422	RBBP5	SAP18	113.65			P06756-P50281	599.764			P61966-P01903	762.866
P28070	P40306	PSMB4	PSMB10	113.6			P29590-Q93009	593.792			Q9BW27-Q8TEM1	758.216
Q9Y6Q5	Q6VY07	AP1M2	PACS1	113.59			P61326-Q15287	589.512			P62899-P62736	754.111
Q9NRX2	Q9P015	MRPL17	MRPL15	113.58			P26358-P06400	588.886			P43034-Q9BYV8	752.697
Q86V81	O00425	ALYREF	IGF2BP3	113.34			Q92796-P61601	583.752			Q00610-P04233	741.234
O75940	O00425	SMNDC1	IGF2BP3	113.25			Q14008-P62491	579.348			Q00610-P63165	740.462
Q9NRR4	Q12906	DROSHA	ILF3	112.97			Q49A26-Q8NB78	575.471			P12270-Q8TEM1	739.852
P17844	O00425	DDX5	IGF2BP3	112.73			Q96PC3-P01903	573.707			O43251-Q99729	737.782
O14818	P40306	PSMA7	PSMB10	112.63			P01033-P50281	571.661			P01903-O94855	736.308
Q9BXS5	P00533	AP1M1	EGFR	112.62			P35222-P12830	568.18			Q00610-O75674	735.612
Q13123	O00425	IK	IGF2BP3	112.57			O43251-Q99729	564.259			P17844-Q99459	735.324
P49458	P08865	SRP9	RPSA	112.43			Q02878-Q9Y6K9	558.839			Q8TEM1-O75475	734.951
P11142	O95816	HSPA8	BAG2	112.4			P63010-P01903	555.199			Q93009-P60484	734.71
P53992	P16188	SEC24C	HLA-A	112.34			P61326-P62891	553.863			P01903-Q05639	732.626
Q9H2H8	Q15007	PPIL3	WTAP	112.15			O43747-P01903	550.927			P17858-P00533	732.233
P10600	P06756	TGFB3	ITGAV	112.15			Q00610-P63165	550.429			Q00839-Q99459	728.382
O43719	O43447	HTATSF1	PPIH	112.03			Q3ZCQ8-P00533	546.783			O43719-P38919	719.522
P18859	P56385	ATP5J	ATP5I	111.97			P62899-P62736	545.637			P05120-P06400	718.755
Q9UIF9	Q9UHR5	BAZ2A	SAP30BP	111.72			Q00610-P04233	544.415			Q10567-P01903	717.663
Q9UJX4	P51965	ANAPC5	UBE2E1	111.71			O43719-Q15007	540.606			O43719-Q96BP3	716.871
Q96P48	Q96B97	ARAP1	SH3KBP1	111.63			P31946-Q9Y6M7	540.315			P01033-P50281	716.002
O15530	Q9UDY8	PDPK1	MALT1	111.62			P05120-P06400	538.619			P12830-P35221	715.068
O43719	P09012	HTATSF1	SNRPA	111.61			P27824-P01903	537.67			P31946-Q9Y6M7	714.213
P57735	Q9BXF6	RAB25	RAB11FIP5	111.4			O43747-Q00610	532.59			P17844-Q15007	711.016
P50395	P15153	GDI2	RAC2	111.37			P00533-Q14155	531.885			P35613-O15427	709.138
P55735	P30511	SEC13	HLA-F	111.18			P01903-Q15436	531.597			P01903-P53992	705.928
O43719	P50750	HTATSF1	CDK9	110.97			P22681-P62993	531.064			P35658-Q8TEM1	699.801
P49458	P18124	SRP9	RPL7	110.57			Q93034-Q86VP6	530.242			P61326-Q15287	695.119
P21796	Q03135	VDAC1	CAV1	110.05			P62424-P62910	529.435			Q00610-P11142	693.264
Q9Y6K9	O15455	IKBKG	TLR3	109.81			P22681-Q8TF42	527.672			Q8WUM0-Q8TEM1	691.671
P09132	P62851	SRP19	RPS25	109.68			P01903-P04233	524.594			P01903-O95487	689.454
Q92889	Q92759	ERCC4	GTF2H4	109.45			O43719-Q9P013	523.388			Q12959-Q92796	687.039
P28072	P20618	PSMB6	PSMB1	109.45			O95782-P01903	522.232			P07951-P08670	686.836
O75822	P62701	EIF3J	RPS4X	109.25			Q96PC3-Q00610	521.487			Q06323-P28065	686.702
P17844	Q15007	DDX5	WTAP	109.24			P53680-P01903	520.955			Q9P013-Q15007	686.012
Q9UNE7	P25788	STUB1	PSMA3	109.18			P63220-P23588	520.688			P00533-P41252	685.645
Q9Y2W2	O00425	WBP11	IGF2BP3	109.15			P24928-Q15366	515.544			P62888-O14920	685.303
O43719	O95926	HTATSF1	SYF2	109.08			Q96GG9-Q86VP6	514.938			P46379-O43765	683.258
Q2TAY7	O00425	SMU1	IGF2BP3	109.01			O94973-P01903	512.213			Q96PC3-Q00610	679.108
P52735	P19174	VAV2	PLCG1	108.91			P01903-P60174	512.043			P38919-P62891	676.936
P24844	Q05682	MYL9	CALD1	108.76			Q9NRG9-Q8TEM1	511.329			Q9ULZ3-P29466	674.039
P55036	P40306	PSMD4	PSMB10	108.65			Q9P013-Q15007	510.996			P62888-Q13610	673.841
O15533	P16188	TAPBP	HLA-A	108.63			P17844-Q99459	510.165			Q9Y5B9-Q06587	673.674
P09132	P08240	SRP19	SRPR	108.21			Q13616-Q86VP6	509.135			O43719-Q9P013	673.36
Q9BUJ2	O43172	HNRNPUL1	PRPF4	107.99			Q00610-P11142	508.228			P62158-Q92796	672.369
Q05519	O00425	SRSF11	IGF2BP3	107.8			Q96CW1-P01903	507.326			P01903-O95486	667.52
P62158	P37840	CALM1	SNCA	107.43			O60603-P51617	507.266			P84243-Q49A26	666.53
P17844	P55769	DDX5	NHP2L1	107.36			P01137-P50281	505.05			O95782-P00533	666.23
Q12874	Q9BXP5	SF3A3	SRRT	107.04			Q9Y5B9-Q06587	504.942			Q15029-O95400	665.757
P60953	P00533	CDC42	EGFR	107.03			P62888-Q13610	504.283			P25054-Q92796	664.712
P12931	P16070	SRC	CD44	106.8			P63208-Q86VP6	503.377			P37108-P08240	660.956
P30041	P09211	PRDX6	GSTP1	106.63			Q13596-P00533	501.727			P26358-P06400	660.158
O14686	Q9Y2X9	KMT2D	ZNF281	106.51			Q86VP6-Q13617	500.166			P61966-Q00610	658.742
Q9BVI0	Q8IXM2	PHF20	BAP18	106.26			P62877-Q86VP6	498.131			O43719-Q9Y5S9	658.415
Q00610	P01903	CLTC	HLA-DRA	106.22			Q7L2J0-Q86VP6	497.589			Q00610-Q9BVA1	657.968
Q13148	P52272	TARDBP	HNRNPM	106.15			P17844-Q15007	496.284			P29590-P55854	653.968
P45983	P04637	MAPK8	TP53	106.05			Q7Z3B4-Q8TEM1	493.477			Q14011-Q9BRD0	653.702
P49841	Q92997	GSK3B	DVL3	106.02			P46379-O43765	488.218			P35222-P12830	651.173
P47813	P46782	EIF1AX	RPS5	106.02			Q00610-O75674	487.986			P00533-O75886	650.824
P19174	Q96B97	PLCG1	SH3KBP1	105.86			Q13619-Q86VP6	486.89			P24928-Q15366	649.386
P61224	P02751	RAP1B	FN1	105.33			O43719-Q96BP3	483.545			P09493-P08670	648.86
P51665	P28065	PSMD7	PSMB9	105.32			P34932-P00533	483.312			Q93009-Q96PU4	647.646
P51531	Q00403	SMARCA2	GTF2B	105.19			P20591-Q05193	482.813			Q9NX14-O14561	646.586
Q9UJV9	Q9BRD0	DDX41	BUD13	105.16			P62318-P33240	482.461			Q93034-Q86VP6	645.763
P14866	P67809	HNRNPL	YBX1	105.09			P63104-P08670	482.092			P63104-P08670	642.564
P18858	P35250	LIG1	RFC2	104.72			Q13618-Q86VP6	480.679			P49790-Q8TEM1	640.11
P62495	Q02543	ETF1	RPL18A	104.69			Q9UP83-Q9Y2V7	479.268			P01903-P50570	638.39
O60306	O00425	AQR	IGF2BP3	104.61			P25054-Q92796	477.885			P01903-Q9Y6B6	636.517
Q9UMS4	O00425	PRPF19	IGF2BP3	104.59			P50750-Q8WX92	472.044			P62424-P62910	636.034
Q9UJV9	O00425	DDX41	IGF2BP3	104.44			Q99436-P28074	464.319			Q99436-P28074	636.003
Q8N3F8	Q96B97	MICALL1	SH3KBP1	104.41			P01911-P04233	463.895			P01137-P50281	635.645
Q8NDX5	O00257	PHC3	CBX4	104.31			P07951-P08670	462.348			P62888-Q9Y6K9	632.886
Q92925	Q92785	SMARCD2	DPF2	104.22			O94973-Q00610	462.312			P35222-P35221	627.19
Q14197	Q9Y2Q9	ICT1	MRPS28	103.92			Q00610-P50570	461.359			O43719-Q2TAY7	626.674
O75940	Q15007	SMNDC1	WTAP	103.9			P06400-Q9H0E3	460.587			O43719-Q8WYA6	626.548
Q15542	P62487	TAF5	POLR2G	103.85			Q13616-P61024	459.846			P08240-P42766	622.782
Q9GZS1	Q6NZI2	POLR1E	PTRF	103.82			P63104-Q9UIQ6	458.714			P06400-Q9H0E3	618.191
Q14011	Q15287	CIRBP	RNPS1	103.8			O00459-P00533	457.759			P20591-Q05193	616.115
Q8TAG9	O00471	EXOC6	EXOC5	103.79			Q9P2M7-Q9Y624	456.452			O43251-P52597	615.27
O43395	O00425	PRPF3	IGF2BP3	103.77			O43719-Q8WYA6	453.936			P62891-Q96Q15	615.265
Q07021	Q13287	C1QBP	NMI	103.76			P38919-P62891	452.686			Q49A26-Q8NB78	611.629
P06400	Q02539	RB1	HIST1H1A	103.75			Q00839-Q99459	451.218			P62891-Q92522	611.569
Q9Y6R4	Q96B97	MAP3K4	SH3KBP1	103.32			Q00610-O60784	450.898			O60603-P51617	611.175
Q9Y6K9	P62280	IKBKG	RPS11	103.24			Q00610-O00291	450.46			O43251-Q93062	611.021
O00268	O75529	TAF4	TAF5L	103.24			P28074-Q14997	448.14			Q00610-P63010	609.462
O43719	Q15637	HTATSF1	SF1	103.23			Q8N5N7-Q5T653	447.007			P08238-P00533	609.131
Q15369	P51946	TCEB1	CCNH	103.08			Q93009-P60484	445.007			Q9NRG9-Q8TEM1	607.068
P52597	O43390	HNRNPF	HNRNPR	102.75			Q00610-Q9BVA1	442.128			Q8N5N7-Q5T653	605.594
Q9Y6Q5	Q00610	AP1M2	CLTC	102.6			P62888-O14920	440.902			Q06587-Q69YN4	603.461
Q96FV9	O00425	THOC1	IGF2BP3	102.31			P62158-Q92796	440.347			O94905-P04035	601.936
Q9Y5B6	O00425	PAXBP1	IGF2BP3	102.12			P35613-O15427	439.943			P16035-P50281	598.742
P07992	P62487	ERCC1	POLR2G	102.12			P09012-Q15007	436.931			P62888-P30050	598.617
P68400	P29590	CSNK2A1	PML	101.76			Q8N3C0-Q15650	436.506			P28074-Q14997	598.465
O95400	Q15393	CD2BP2	SF3B3	101.74			P09496-Q00610	435.867			O94973-Q00610	598.181
P62318	P62995	SNRPD3	TRA2B	101.68			Q12959-Q92796	435.22			Q96BP3-Q9Y4Z0	598.019
Q9NZM3	Q96B97	ITSN2	SH3KBP1	101.59			P61158-P16333	434.746			P57735-Q6WKZ4	597.244
O43719	Q9P013	HTATSF1	CWC15	101.51			Q00610-P63010	434.408			P00533-P08195	597.113
P09496	Q96B97	CLTA	SH3KBP1	101.48			Q14011-Q9BRD0	433.702			Q96PC3-P01903	596.079
Q15843	P46778	NEDD8	RPL21	101.44			Q06323-P28065	426.82			P06753-P08670	591.247
O75886	Q96B97	STAM2	SH3KBP1	101.44			Q8N5N7-Q9P0M9	425.962			P50750-Q8WX92	589.559
O43809	Q96BP3	NUDT21	PPWD1	101.43			P57735-Q6WKZ4	425.621			P00533-P02751	587.574
P61011	Q9Y5M8	SRP54	SRPRB	101.39			Q9NX14-O14561	423.697			Q00610-P50570	584.542
P25788	P40306	PSMA3	PSMB10	101.39			P18124-P62424	422.482			Q00610-O00291	582.614
O15111	Q02878	CHUK	RPL6	101.02			P09493-P08670	421.972			P09496-Q00610	582.558
Q14011	Q8WWY3	CIRBP	PRPF31	101.01			P62891-Q96Q15	420.545			Q9P2M7-Q9Y624	582.307
P17980	Q15582	PSMC3	TGFBI	101			Q15029-O95400	417.924			Q8N5N7-Q9P0M9	582.028
O95400	Q96DF8	CD2BP2	DGCR14	100.94			P62888-P30050	414.741			P62888-P78347	578.967
Q14498	P84103	RBM39	SRSF3	100.92			Q8WYA6-O43670	413.761			P63010-P01903	578.773
Q13242	Q13247	SRSF9	SRSF6	100.82			O75531-Q8TEM1	413.664			O75531-Q8TEM1	576.972
P60953	O75122	CDC42	CLASP2	100.59			P62888-Q9Y6K9	413.476			P67809-Q99459	576.004
O43719	Q9BXP5	HTATSF1	SRRT	100.45			P25787-P28074	412.227			Q00610-O60784	575.449
Q8WUM4	Q96B97	PDCD6IP	SH3KBP1	100.09			O95239-P09496	411.799			P00533-P61966	573.978
P06400	Q09028	RB1	RBBP4	100.09			Q8TEM1-P06748	410.712			O43251-Q12926	573.664
Q9Y4Z0	Q96BP3	LSM4	PPWD1	99.73			Q00610-P55072	409.969			O43747-P01903	573.377
Q8WUM4	P00533	PDCD6IP	EGFR	99.66			Q06323-P28074	409.369			P00533-P16333	573.343
Q06587	Q69YN4	RING1	KIAA1429	99.66			P08621-Q15007	409.327			Q9UP83-Q9Y2V7	572.393
Q9Y5K6	Q96B97	CD2AP	SH3KBP1	99.65			O43251-P52597	408.39			Q7Z3B4-Q8TEM1	571.916
Q8IX12	P67809	CCAR1	YBX1	99.6			P05120-Q03405	408.04			P01903-Q15436	571.84
Q9BWJ5	O75643	SF3B5	SNRNP200	99.5			P49790-Q8TEM1	406.852			Q9BUF5-P00533	571.761
Q8NDX5	P25490	PHC3	YY1	99.41			P16035-P50281	404.587			P62888-Q8TDN6	571.204
P06400	Q92769	RB1	HDAC2	99.39			O94905-P04035	403.623			P62877-Q86VP6	570.468
Q9NW08	O15160	POLR3B	POLR1C	99.29			O43251-Q93062	402.479			Q00610-P55072	569.621
P62495	P39023	ETF1	RPL3	99.27			P35240-Q13153	401.933			P00533-Q9UIA9	569.511
P09132	P83881	SRP19	RPL36A	99.27			O43719-P38919	400.863			P30511-Q9Y6B6	569.113
O43172	O00425	PRPF4	IGF2BP3	99.1			Q9HAF1-O95619	400.647			Q96GG9-Q86VP6	569.059
Q92759	Q6NZI2	GTF2H4	PTRF	98.94			Q00610-O95630	399.723			O00443-P00533	568.647
P62917	Q9Y383	RPL8	LUC7L2	98.93			Q96BP3-Q9Y4Z0	399.589			Q96T76-P00533	567.228
Q9Y6Q5	Q96PC3	AP1M2	AP1S3	98.91			P02786-P02787	399.192			Q13618-Q86VP6	567.056
Q14435	Q96EU7	GALNT3	C1GALT1C1	98.91			O43719-Q9Y5S9	398.436			P08621-Q00839	566.125
Q01196	P29590	RUNX1	PML	98.89			Q93009-Q96PU4	396.273			O43719-Q9UKV3	565.693
Q13573	O00425	SNW1	IGF2BP3	98.66			P61966-Q00610	396.127			P01903-P04233	565.636
Q9Y6B6	P30511	SAR1B	HLA-F	98.56			P09012-P62318	395.466			O43719-P62316	564.561
Q15287	Q9BWJ5	RNPS1	SF3B5	98.47			P06753-P08670	394.804			Q9HAF1-O95619	564.222
Q9UQE7	Q7Z460	SMC3	CLASP1	98.46			Q9BXS5-Q00610	394.222			Q13616-Q86VP6	564.036
Q9UKV3	O00425	ACIN1	IGF2BP3	98.29			P62318-O43809	392.41			P61158-P16333	563.786
P17844	Q96BP3	DDX5	PPWD1	98.25			O43251-Q12926	391.305			P62891-Q86US8	562.972
O95400	O95926	CD2BP2	SYF2	98.11			O14802-P05423	388.285			P25787-P28074	562.368
Q00839	P67809	HNRNPU	YBX1	98.02			O75832-P28074	384.953			Q15428-P38919	560.778
P06400	Q13287	RB1	NMI	98			O43719-Q2TAY7	383.014			P27824-P01903	560.675
P21860	Q07889	ERBB3	SOS1	97.99			P37108-P08240	382.609			P62888-P46777	557.395
P07910	Q6UX04	HNRNPC	CWC27	97.98			Q9ULZ3-P29466	381.253			P62826-Q8TEM1	557.138
P07992	P19388	ERCC1	POLR2E	97.8			Q13610-P62910	379.128			P32121-Q00610	556.502
Q16531	P27540	DDB1	ARNT	97.39			P62826-Q8TEM1	376.135			Q9BXS5-Q00610	556.327
Q9UI12	P00533	ATP6V1H	EGFR	97.26			P57740-Q8TEM1	373.958			Q00610-O95630	554.471
Q15366	Q6P2Q9	PCBP2	PRPF8	97.19			Q86UV5-Q9Y6I4	370.7			Q8WYA6-O43670	550.879
P06400	Q9H0E3	RB1	SAP130	97.17			Q14683-Q8WXH0	369.696			P63208-Q86VP6	548.336
P28066	P40306	PSMA5	PSMB10	97.11			P08240-P42766	366.665			O95782-P01903	547.867
Q9ULR0	P38919	ISY1	EIF4A3	97.1			P47756-Q9Y5K6	365.905			P62888-Q99848	547.259
P47813	P60228	EIF1AX	EIF3E	96.92			O15511-P16333	365.537			Q14683-Q8WXH0	547.217
P20336	Q01968	RAB3A	OCRL	96.86			Q8WUQ7-Q9H2H8	362.993			Q13561-Q7Z460	547.106
Q13242	P41223	SRSF9	BUD31	96.84			P62888-P78347	362.427			P35240-Q13153	546.361
Q15637	O00425	SF1	IGF2BP3	96.76			P62899-P05141	362.4			P00533-Q68CZ2	545.576
O76094	P62424	SRP72	RPL7A	96.69			P52948-Q8TEM1	361.65			P09012-Q15007	544.106
P62306	O00425	SNRPF	IGF2BP3	96.53			P00533-O75886	359.435			P53680-P01903	543.74
Q9BVL2	P17096	NUPL1	HMGA1	96.4			O43741-P13807	357.31			O43719-P08621	542.791
P62495	P18124	ETF1	RPL7	96.31			Q8TAG9-Q9UPT5	356.941			Q09161-Q96T58	541.035
O43719	Q15007	HTATSF1	WTAP	96.27			P62888-Q8TDN6	355.135			Q9Y5S9-P62891	540.712
O75934	O00425	BCAS2	IGF2BP3	96.26			Q9NPL8-Q8N183	352.731			P29692-Q05639	539.669
O60508	O00425	CDC40	IGF2BP3	96.23			P32121-Q00610	351.02			P01889-Q9UIQ6	539.636
P49848	Q8IZL8	TAF6	PELP1	96.2			P11047-O15230	348.521			Q15172-P30154	539.624
Q92793	Q15648	CREBBP	MED1	96.13			O95782-P00533	347.927			P63151-P62891	539.18
Q8TCC3	Q9BYD6	MRPL30	MRPL1	96.01			P28074-Q92530	347.342			Q8IUD2-O15111	538.998
Q14974	P00533	KPNB1	EGFR	95.96			O15446-Q9GZS1	346.911			O43719-O75940	538.957
P45983	P09211	MAPK8	GSTP1	95.93			Q9H2H8-P61326	346.854			O95239-P09496	538.563
P21675	Q8IXM2	TAF1	BAP18	95.86			P29692-Q05639	345.606			P18124-P62424	538.385
Q07020	Q86US8	RPL18	SMG6	95.72			P20936-P21860	345.401			P49207-P63173	538.374
P42229	P00533	STAT5A	EGFR	95.71			P63010-P01911	345.302			P37108-P63173	538.356
Q14011	Q9BRD0	CIRBP	BUD13	95.68			Q9Y4E8-P0CG47	345.144			P00533-P09496	538.156
Q06587	Q15007	RING1	WTAP	95.65			Q8TAG9-Q9NV70	344.447			P19387-O95400	537.983
P51946	Q6NZI2	CCNH	PTRF	95.62			Q06587-Q15007	344.421			Q13191-P00533	537.199
Q9UI26	P00533	IPO11	EGFR	95.54			Q15172-P30154	343.559			O94973-P01903	537.025
P62495	P46778	ETF1	RPL21	95.33			P49207-P63173	343.374			P01911-P04233	536.137
O75531	Q92621	BANF1	NUP205	95.11			Q8TAG9-Q96A65	341.729			Q06587-Q15007	535.582
Q9H2W6	P82675	MRPL46	MRPS5	95.08			P49959-P13010	341.698			Q9BWJ5-O94913	535.536
O43719	Q96J01	HTATSF1	THOC3	94.96			P17844-Q15233	341.285			P62899-P05141	535.371
Q06124	P00533	PTPN11	EGFR	94.92			Q15907-Q9ULV0	341.092			P01903-P60174	534.965
Q9BUJ2	P67809	HNRNPUL1	YBX1	94.72			P61160-P16333	340.992			P08240-P84098	534.868
P07900	P04150	HSP90AA1	NR3C1	94.69			O14782-Q9BW83	337.759			P62318-P33240	534.317
Q96CW1	Q96B97	AP2M1	SH3KBP1	94.65			Q8WVK2-Q15007	337.436			P30511-P30101	534.266
P27348	Q6WCQ1	YWHAQ	MPRIP	94.64			P30511-P30101	336.956			O43719-O75643	533.368
Q13191	Q96B97	CBLB	SH3KBP1	94.56			Q96CF2-O43633	336.409			Q8TEM1-P06748	532.392
Q6P3W7	Q9Y3U8	SCYL2	RPL36	94.37			Q14011-Q15007	334.86			P21860-Q07889	531.826
P09234	O00425	SNRPC	IGF2BP3	94.12			Q15843-P62244	334.53			Q15843-Q8NC51	531.383
O15530	Q96SB4	PDPK1	SRPK1	93.89			Q9UL46-P28074	334.494			Q06323-P28074	530.406
P35790	Q9Y259	CHKA	CHKB	93.88			P21860-P0CG47	334.23			Q8IZ07-P00533	530.031
P30876	P62875	POLR2B	POLR2L	93.86			Q8IUD2-O15111	331.473			Q96CW1-P01903	529.829
O95400	P22626	CD2BP2	HNRNPA2B1	93.8			Q9BWJ5-O94913	331.255			Q15843-P62244	528.577
Q8WUQ7	O00425	CACTIN	IGF2BP3	93.74			P62891-Q92522	330.659			Q8TAG9-Q9NV70	528.449
P40616	P00533	ARL1	EGFR	93.67			P17858-P00533	327.887			Q9UBW8-K4DI93	528.363
O76094	P18124	SRP72	RPL7	93.65			P06400-P08047	326.886			Q86VP6-Q13617	527.922
Q7L014	O00425	DDX46	IGF2BP3	93.62			P30511-Q9Y6B6	325.963			P39060-P08648	527.589
Q13242	Q05048	SRSF9	CSTF1	93.56			P62891-Q86US8	325.401			P17844-Q15233	527.34
Q9Y3C6	O00425	PPIL1	IGF2BP3	93.46			P01112-Q07890	324.558			P63104-Q9UIQ6	527.207
Q13164	P29590	MAPK7	PML	93.45			O43747-P01911	324.486			P57740-Q8TEM1	525.153
Q9UK45	Q13435	LSM7	SF3B2	93.44			P62888-P19338	322.728			O95400-Q9HCG8	524.77
Q8N3R9	Q96B97	MPP5	SH3KBP1	93.34			O15145-P16333	321.474			Q8TAG9-Q9UPT5	524.532
Q2NKX8	O14777	ERCC6L	NDC80	93.29			P62318-Q12874	320.628			Q7L2J0-Q86VP6	524.348

## Sheet: S2b_AlteredPQR_BC_Cell_lines
Table S2b: Protein pairs with altered PQRs in basal BC cell lines identified by using values in luminal BC cell lines to obtain a reference distribution. Significant protein pairs are listed together with information on the individual ranking of the analyzed proteins in a comparison of protein expression levels between luminal and basal cell lines. If the identified proteins are annotated as know…
Protein 1	Protein 2	Protein_names	Altered_PQR_score	Proteins_contributing_to_signal	Ranking_of_individual_proteins	Proteins_that are_in_CGC	P-value, gamma disribution	Adjusted p-value
Q96B97	P47755	CAPZA2-SH3KBP1	453.33	Signal: SH3KBP1 & CAPZA2	Lum vs Basal: 42 & 3297	/	6.29451e-11	3.36265e-06
Q13242	O00425	SRSF9-IGF2BP3	342.28	Signal: SRSF9 & IGF2BP3	Lum vs Basal: 1038 & 20	/	7.57715e-09	0.000101197
O43719	O00425	HTATSF1-IGF2BP3	303.63	Signal: HTATSF1 & IGF2BP3	Lum vs Basal: 832 & 20	/	4.08602e-08	0.000311135
Q6NZI2	Q13888	GTF2H2-PTRF	248.65	Signal: PTRF & GTF2H2	Lum vs Basal: 26 & 2135	/	4.59523e-07	0.00131456
Q9Y6Q5	P50570	AP1M2-DNM2	248.26	Signal: AP1M2	Lum vs Basal: 158 & 3300	P50570	4.67535e-07	0.00131456
P41223	O00425	BUD31-IGF2BP3	240.77	Signal: BUD31 & IGF2BP3	Lum vs Basal: 2987 & 20	/	6.5185e-07	0.00158287
P40306	P28074	PSMB5-PSMB10	233.82	Signal: PSMB10 & PSMB5	Lum vs Basal: 471 & 30	/	8.87901e-07	0.00182436
P09467	O00757	FBP1-FBP2	210.26	Signal: FBP1 & FBP2	Lum vs Basal: 254 & 183	/	2.54473e-06	0.0036423
P30511	O95487	SEC24B-HLA-F	193.73	Signal: HLA-F & SEC24B	Lum vs Basal: 222 & 2338	/	5.35663e-06	0.00554517
Q8TCU6	Q8N122	PREX1-RPTOR	191.41	Signal: PREX1 & RPTOR	Lum vs Basal: 3 & 3422	/	5.94896e-06	0.00562839
O00571	O00425	DDX3X-IGF2BP3	180.48	Signal: DDX3X & IGF2BP3	Lum vs Basal: 3379 & 20	O00571	9.76545e-06	0.00686434
O43172	Q15459	SF3A1-PRPF4	177.35	Signal: PRPF4 & SF3A1	Lum vs Basal: 461 & 3307	/	1.12602e-05	0.00761444
P28065	Q16401	PSMD5-PSMB9	177.03	Signal: PSMB9 & PSMD5	Lum vs Basal: 67 & 1154	/	1.14255e-05	0.00762964
P61966	Q9Y6Q5	AP1M2-AP1S1	176.43	Signal: AP1S1 & AP1M2	Lum vs Basal: 257 & 158	/	1.1742e-05	0.00774424
P29590	Q92793	CREBBP-PML	174.28	Signal: PML & CREBBP	Lum vs Basal: 40 & 1289	P29590 & Q92793	1.29512e-05	0.00804508
P61769	O94855	SEC24D-B2M	170.92	Signal: B2M	Lum vs Basal: 1035 & 2062	P61769	1.50982e-05	0.00867684
P08581	P63000	RAC1-MET	164.67	Signal: MET & RAC1	Lum vs Basal: 12 & 2600	P08581 & P63000	2.00989e-05	0.0107373
Q8TEM1	Q5SRE5	NUP210-NUP188	159.6	Signal: NUP210 & NUP188	Lum vs Basal: 1926 & 1284	/	2.53686e-05	0.0123204
Q8NCL4	Q96EU7	GALNT6-C1GALT1C1	149.67	Signal: GALNT6 & C1GALT1C1	Lum vs Basal: 16 & 1981	/	4.01139e-05	0.0160884
Q13287	Q9Y2U8	LEMD3-NMI	145.79	Signal: NMI & LEMD3	Lum vs Basal: 25 & 1014	/	4.80193e-05	0.0176916
P62491	Q14008	RAB11A-CKAP5	145.03	Signal: RAB11A & CKAP5	Lum vs Basal: 811 & 2821	/	4.97442e-05	0.0181992
P35613	P62937	PPIA-BSG	144.08	Signal: BSG	Lum vs Basal: 111 & 3708	/	5.19893e-05	0.0182892
Q7Z460	Q13561	DCTN2-CLASP1	143.3	Signal: CLASP1 & DCTN2	Lum vs Basal: 103 & 445	/	5.39094e-05	0.0184612
Q9P2K5	P51532	MYEF2-SMARCA4	140.72	Signal: MYEF2	Lum vs Basal: 95 & 3352	P51532	6.07895e-05	0.019216
O95400	Q9Y5S9	CD2BP2-RBM8A	138.72	Signal: CD2BP2 & RBM8A	Lum vs Basal: 985 & 2679	/	6.67325e-05	0.0201411
Q05682	P18084	ITGB5-CALD1	135.97	Signal: CALD1 & ITGB5	Lum vs Basal: 34 & 3237	/	7.58825e-05	0.0214057
Q9H2H8	O00425	PPIL3-IGF2BP3	135.39	Signal: PPIL3 & IGF2BP3	Lum vs Basal: 1933 & 20	/	7.79699e-05	0.0215819
Q14011	Q01130	CIRBP-SRSF2	134.11	Signal: CIRBP & SRSF2	Lum vs Basal: 88 & 1873	Q01130	8.27859e-05	0.0222241
Q9NR12	O95817	BAG3-PDLIM7	132.23	Signal: PDLIM7 & BAG3	Lum vs Basal: 123 & 561	/	9.04145e-05	0.0231509
P61088	Q86YT6	UBE2N-MIB1	130.84	Signal: UBE2N & MIB1	Lum vs Basal: 152 & 2369	/	9.65121e-05	0.0236508
P06400	P26358	RB1-DNMT1	128.07	Signal: RB1 & DNMT1	Lum vs Basal: 2416 & 2923	P06400	0.000109943	0.0259686
Q15007	P62995	WTAP-TRA2B	127.77	Signal: WTAP & TRA2B	Lum vs Basal: 1664 & 1518	/	0.000111508	0.0259686
Q9NX14	Q9P032	NDUFB11-NDUFAF4	127.56	Signal: NDUFB11	Lum vs Basal: 457 & 3674	/	0.000112616	0.0259686
Q93009	P29590	USP7-PML	127.53	Signal: USP7 & PML	Lum vs Basal: 143 & 40	P29590	0.000112776	0.0259686
O43660	Q9H2H8	PPIL3-PLRG1	127.32	Signal: PLRG1 & PPIL3	Lum vs Basal: 217 & 1933	/	0.000113897	0.0260142
P51148	Q96HU1	SGSM3-RAB5C	127.27	Signal: RAB5C & SGSM3	Lum vs Basal: 71 & 14	/	0.000114166	0.0260142
P08240	P37108	SRP14-SRPR	126.72	Signal: SRPR & SRP14	Lum vs Basal: 97 & 1436	/	0.000117165	0.0260799
P08648	Q13444	ADAM15-ITGA5	126.07	Signal: ITGA5 & ADAM15	Lum vs Basal: 170 & 1767	/	0.000120813	0.0264927
Q9NRG9	P49792	RANBP2-AAAS	125.36	Signal: AAAS & RANBP2	Lum vs Basal: 273 & 1111	P49792	0.00012493	0.0266148
Q8NFH5	Q8NFH3	NUP43-NUP35	122.36	Signal: NUP35 & NUP43	Lum vs Basal: 540 & 937	/	0.000143969	0.0285723
P04083	P08754	GNAI3-ANXA1	121.35	Signal: ANXA1	Lum vs Basal: 107 & 3454	/	0.000151025	0.0291266
Q96BP3	O43719	HTATSF1-PPWD1	121.1	Signal: PPWD1 & HTATSF1	Lum vs Basal: 261 & 832	/	0.000152826	0.0293664
O75694	Q8NFH3	NUP43-NUP155	120.38	Signal: NUP155 & NUP43	Lum vs Basal: 251 & 937	/	0.000158134	0.0293664
P04637	P61088	UBE2N-TP53	119.52	Signal: TP53 & UBE2N	Lum vs Basal: 921 & 152	P04637	0.000164723	0.029629
Q6P1X5	O00268	TAF4-TAF2	118.98	Signal: TAF2 & TAF4	Lum vs Basal: 876 & 645	/	0.000169002	0.0300948
Q9NRY4	P08581	ARHGAP35-MET	117.58	Signal: ARHGAP35 & MET	Lum vs Basal: 244 & 12	P08581	0.000180635	0.0310285
P21860	P20936	ERBB3-RASA1	117.39	Signal: ERBB3 & RASA1	Lum vs Basal: 82 & 1433	P21860	0.000182275	0.03121
Q9BXF6	P62491	RAB11A-RAB11FIP5	116.3	Signal: RAB11FIP5 & RAB11A	Lum vs Basal: 584 & 811	/	0.000191986	0.0325595
P11142	P84103	HSPA8-SRSF3	114.29	Signal: HSPA8 & SRSF3	Lum vs Basal: 2283 & 3111	P84103	0.000211302	0.0341033
Q01130	Q9BWJ5	SF3B5-SRSF2	113.66	Signal: SRSF2 & SF3B5	Lum vs Basal: 1873 & 3211	Q01130	0.000217758	0.0343459
P06756	P10600	TGFB3-ITGAV	112.15	Signal: ITGAV & TGFB3	Lum vs Basal: 673 & 119	P06756	0.000234064	0.0356244
Q9UDY8	O15530	PDPK1-MALT1	111.62	Signal: MALT1 & PDPK1	Lum vs Basal: 431 & 59	Q9UDY8	0.000240079	0.0358426
P57735	Q9BXF6	RAB25-RAB11FIP5	111.4	Signal: RAB25 & RAB11FIP5	Lum vs Basal: 1599 & 584	/	0.000242623	0.0360556
P15153	P50395	GDI2-RAC2	111.37	Signal: RAC2 & GDI2	Lum vs Basal: 76 & 2488	/	0.000242971	0.0360556
Q9UNE7	P25788	STUB1-PSMA3	109.18	Signal: STUB1 & PSMA3	Lum vs Basal: 92 & 3585	/	0.000269884	0.0388132
O15533	P16188	TAPBP-HLA-A	108.63	Signal: TAPBP & HLA-A	Lum vs Basal: 159 & 1909	P16188	0.00027711	0.0391634
P09132	P08240	SRP19-SRPR	108.21	Signal: SRP19 & SRPR	Lum vs Basal: 1191 & 97	/	0.000282762	0.0398568
P09211	P30041	PRDX6-GSTP1	106.63	Signal: GSTP1	Lum vs Basal: 199 & 3528	/	0.000305104	0.0421169
O14686	Q9Y2X9	KMT2D-ZNF281	106.51	Signal: KMT2D & ZNF281	Lum vs Basal: 278 & 1501	O14686	0.000306873	0.042252
P45983	P04637	MAPK8-TP53	106.05	Signal: MAPK8 & TP53	Lum vs Basal: 898 & 921	P04637	0.000313753	0.0426029
Q92997	P49841	GSK3B-DVL3	106.02	Signal: DVL3 & GSK3B	Lum vs Basal: 122 & 677	/	0.000314207	0.0426029
Q8N3F8	Q96B97	MICALL1-SH3KBP1	104.41	Signal: MICALL1 & SH3KBP1	Lum vs Basal: 6 & 42	/	0.000339595	0.0446843
Q8NDX5	O00257	PHC3-CBX4	104.31	Signal: PHC3	Lum vs Basal: 155 & 2633	/	0.00034124	0.0447904
Q00610	Q9Y6Q5	AP1M2-CLTC	102.6	Signal: CLTC & AP1M2	Lum vs Basal: 572 & 158	Q00610	0.000370666	0.0467021
P07992	P62487	ERCC1-POLR2G	102.12	Signal: ERCC1	Lum vs Basal: 951 & 2189	/	0.000379385	0.0474649
P09496	Q96B97	CLTA-SH3KBP1	101.48	Signal: CLTA & SH3KBP1	Lum vs Basal: 835 & 42	/	0.00039134	0.0479398
P61011	Q9Y5M8	SRP54-SRPRB	101.39	Signal: SRP54	Lum vs Basal: 603 & 1059	/	0.000393052	0.0479398
P67809	Q8IX12	CCAR1-YBX1	99.6	Signal: YBX1 & CCAR1	Lum vs Basal: 285 & 3073	/	0.000428748	0.0506739
Q14435	Q96EU7	GALNT3-C1GALT1C1	98.91	Signal: GALNT3 & C1GALT1C1	Lum vs Basal: 999 & 1981	/	0.000443384	0.0510981
P20336	Q01968	RAB3A-OCRL	96.86	Signal: RAB3A & OCRL	Lum vs Basal: 27 & 871	/	0.000489974	0.0540226
P51946	Q6NZI2	CCNH-PTRF	95.62	Signal: CCNH & PTRF	Lum vs Basal: 679 & 26	/	0.000520575	0.0551789
Q9UFF9	Q92600	CNOT8-RQCD1	92.52	Signal: CNOT8	Lum vs Basal: 168 & 2442	/	0.000606001	0.0599514
Q9P2M7	P0CG47	CGN-UBB	92.46	Signal: CGN & UBB	Lum vs Basal: 615 & 2867	/	0.00060779	0.0600173
P62995	O43719	HTATSF1-TRA2B	92.36	Signal: TRA2B & HTATSF1	Lum vs Basal: 1518 & 832	/	0.000610784	0.0600908
Q9BW27	O43684	BUB3-NUP85	90.75	Signal: NUP85 & BUB3	Lum vs Basal: 455 & 2116	/	0.000661141	0.062846
O14641	Q00610	CLTC-DVL2	90.11	Signal: DVL2 & CLTC	Lum vs Basal: 169 & 572	Q00610	0.000682332	0.0638381
Q9Y2S0	P05423	POLR3D-POLR1D	90	Signal: POLR1D	Lum vs Basal: 2856 & 3583	/	0.000686045	0.0640732
Q14790	Q14258	TRIM25-CASP8	89.42	Signal: CASP8	Lum vs Basal: 688 & 2304	Q14790	0.000705967	0.0647707
O75935	Q7Z460	DCTN3-CLASP1	88.33	Signal: DCTN3 & CLASP1	Lum vs Basal: 413 & 103	/	0.000745041	0.0666772
P16885	P62993	GRB2-PLCG2	88.26	Signal: PLCG2	Lum vs Basal: 624 & 1564	/	0.000747626	0.0666772
P07948	P42336	PIK3CA-LYN	88.08	Signal: LYN & PIK3CA	Lum vs Basal: 11 & 3639	P42336	0.000754314	0.0670499
P22681	O75886	STAM2-CBL	87.76	Signal: CBL & STAM2	Lum vs Basal: 53 & 804	P22681	0.000766358	0.0677821
Q5TH69	Q99623	ARFGEF3-PHB2	87.62	Signal: ARFGEF3	Lum vs Basal: 13 & 2379	/	0.00077169	0.0680284
P16188	O95487	SEC24B-HLA-A	87.34	Signal: HLA-A & SEC24B	Lum vs Basal: 1909 & 2338	P16188	0.000782469	0.0685943
Q03518	P16189	HLA-A-TAP1	86.84	Signal: TAP1 & HLA-A	Lum vs Basal: 203 & 3457	P16189	0.000802106	0.0690962
Q15843	P68104	NEDD8-EEF1A1	85.27	Signal: NEDD8 & EEF1A1	Lum vs Basal: 1412 & 2357	/	0.00086715	0.0718624
Q6P3W7	Q9NR30	SCYL2-DDX21	85.11	Signal: SCYL2 & DDX21	Lum vs Basal: 79 & 699	/	0.000874079	0.0718624
Q5T2T1	Q8IY63	MPP7-AMOTL1	84.99	Signal: MPP7	Lum vs Basal: 659 & 539	/	0.000879313	0.0718624
P62877	P49427	CDC34-RBX1	84.66	Signal: RBX1 & CDC34	Lum vs Basal: 1517 & 601	/	0.000893875	0.0720968
Q13356	O00425	PPIL2-IGF2BP3	84.38	Signal: PPIL2 & IGF2BP3	Lum vs Basal: 1478 & 20	/	0.000906426	0.0724897
Q03519	P30101	PDIA3-TAP2	84.27	Signal: TAP2 & PDIA3	Lum vs Basal: 228 & 2180	/	0.000911407	0.0726704
Q13561	Q14203	DCTN2-DCTN1	82.08	Signal: DCTN2 & DCTN1	Lum vs Basal: 445 & 998	Q14203	0.00101671	0.078038
P46934	Q9Y4G8	NEDD4-RAPGEF2	81.46	Signal: NEDD4	Lum vs Basal: 372 & 830	/	0.00104875	0.0789106
Q8NEZ2	Q96PU5	NEDD4L-VPS37A	80.95	Signal: VPS37A & NEDD4L	Lum vs Basal: 3726 & 695	/	0.0010759	0.0797676
P05534	P53992	SEC24C-HLA-A	80.73	Signal: HLA-A	Lum vs Basal: 236 & 1269	P05534	0.00108784	0.0801578
Q96PY5	P60953	CDC42-FMNL2	80.69	Signal: FMNL2 & CDC42	Lum vs Basal: 5 & 1960	/	0.00109002	0.0801783
O75531	P52294	BANF1-KPNA1	80.31	Signal: BANF1 & KPNA1	Lum vs Basal: 647 & 2928	/	0.00111101	0.0805565
Q92793	P30260	CREBBP-CDC27	80.13	Signal: CREBBP & CDC27	Lum vs Basal: 1289 & 3044	Q92793	0.00112109	0.0806605
P52948	Q8TEM1	NUP210-NUP98	79.94	Signal: NUP98 & NUP210	Lum vs Basal: 569 & 1926	P52948	0.00113184	0.0811207
P51608	P67809	MECP2-YBX1	79.53	Signal: MECP2 & YBX1	Lum vs Basal: 2489 & 285	/	0.00115541	0.0817841
Q9NVX0	Q14203	DCTN1-HAUS2	78.6	Signal: HAUS2 & DCTN1	Lum vs Basal: 1054 & 998	Q14203	0.00121077	0.0835679
P42771	Q96JB5	CDK5RAP3-CDKN2A	78.27	Signal: CDKN2A	Lum vs Basal: 3700 & 1833	P42771	0.00123107	0.0842423
Q9BQG0	P13639	EEF2-MYBBP1A	77.44	Signal: MYBBP1A & EEF2	Lum vs Basal: 144 & 1644	/	0.00128371	0.0855121
P26006	P21926	CD9-ITGA3	77.19	Signal: ITGA3 & CD9	Lum vs Basal: 599 & 1142	/	0.00130002	0.0859332
Q9Y4K3	Q14790	TRAF6-CASP8	76.93	Signal: TRAF6 & CASP8	Lum vs Basal: 981 & 688	Q14790	0.00131721	0.0863228
Q9UH99	Q8NF91	SYNE1-SUN2	76.79	Signal: SUN2 & SYNE1	Lum vs Basal: 196 & 3265	/	0.00132657	0.0867418
P14635	O43913	CCNB1-ORC5	76.3	Signal: CCNB1	Lum vs Basal: 3099 & 2752	/	0.00135987	0.0874927
P01889	P30101	PDIA3-HLA-B	76.19	Signal: HLA-B & PDIA3	Lum vs Basal: 369 & 2180	/	0.00136746	0.0876491
P07737	Q00610	CLTC-PFN1	74.64	Signal: PFN1 & CLTC	Lum vs Basal: 60 & 572	Q00610	0.00147928	0.0913599
Q8IVL5	P07237	P4HB-LEPREL1	74.16	Signal: LEPREL1	Lum vs Basal: 57 & 2417	/	0.00151582	0.0925233
P21675	Q15029	TAF1-EFTUD2	74.13	Signal: TAF1 & EFTUD2	Lum vs Basal: 1592 & 843	/	0.00151813	0.0925233
Q96EV8	Q13367	DTNBP1-AP3B2	73.34	Signal: DTNBP1 & AP3B2	Lum vs Basal: 211 & 1443	/	0.00158043	0.0943346
Q7Z3B4	Q8TEM1	NUP210-NUP54	73.05	Signal: NUP54 & NUP210	Lum vs Basal: 2089 & 1926	/	0.00160396	0.0946577
O96013	P60763	PAK4-RAC3	72.25	Signal: PAK4 & RAC3	Lum vs Basal: 118 & 2772	/	0.00167079	0.0971738
Q9ULV0	Q15907	MYO5B-RAB11B	72.13	Signal: MYO5B	Lum vs Basal: 319 & 1413	/	0.00168107	0.0973476
P22455	Q13480	GAB1-FGFR4	72.12	Signal: FGFR4 & GAB1	Lum vs Basal: 172 & 2023	P22455	0.00168193	0.0973476

## Sheet: S2c_Cell_linesResponse_to_drugs
Table S2c: Difference in the response to drugs between cell lines with altered PQRs and all other cell lines. Most significant protein pair and drug combinations are listed. Difference in the area under the curve (AUC) values represents a difference in cell numbers between cell lines that had a significantly altered PQR and other cell lines after a treatment with a drug. Adjusted p-values indicat…
Protein_pair	AUC_difference-withAndWithoutAlteredPQR_all_cell_lines	Drug_name	Drug_target	Protein_that_drove_AlteredPQR_signal	Cell_lines_with_AlteredPQR	Adjusted_p-value_comparison_between_all_cell_lines
ADAM15-ITGA5	-0.2423	KIN001-005/ Dasatinib	Bcr-Abl, SRC	Signal: ITGA5 & ADAM15	Basal::Non-malignant: 4; Basal::Claudin-low: 8; Basal::: 8;	0.0174738
TGFB3-ITGAV	-0.0878	TPCA-1	IKK	Signal: ITGAV & TGFB3	Basal::Non-malignant: 3; Basal::ERBB2+: 2; Basal::Claudin-low: 7; Basal::: 8;	0.0176325
CCNH-PTRF	-0.2324	KIN001-005/ Dasatinib	Bcr-Abl, SRC	Signal: CCNH & PTRF	Basal::Non-malignant: 4; Basal::Claudin-low: 8; Basal::: 4;	0.0181488
MYEF2-SMARCA4	-0.2317	AZD7762	CHK1,2	Signal: MYEF2	Basal::Non-malignant: 4; Basal::ERBB2+: 1; Basal::Claudin-low: 5; Basal::: 10;	0.0181488
SGSM3-RAB5C	-0.24	KIN001-005/ Dasatinib	Bcr-Abl, SRC	Signal: RAB5C & SGSM3	Basal::Non-malignant: 4; Basal::ERBB2+: 1; Basal::Claudin-low: 8; Basal::: 6;	0.0211127
USP7-PML	-0.0332	AZD7762	CHK1,2	Signal: USP7 & PML	Basal::Non-malignant: 4; Basal::ERBB2+: 2; Basal::Claudin-low: 8; Basal::: 9;	0.0211127
PSMD5-PSMB9	-0.0312	AZD7762	CHK1,2	Signal: PSMB9 & PSMD5	Basal::Non-malignant: 3; Basal::ERBB2+: 2; Basal::Claudin-low: 8; Basal::: 10;	0.0214924
DDX3X-IGF2BP3	-0.2136	KIN001-005/ Dasatinib	Bcr-Abl, SRC	Signal: DDX3X & IGF2BP3	Basal::Non-malignant: 4; Basal::Claudin-low: 8; Basal::: 7;	0.0249124
PPIL3-PLRG1	-0.1997	AZD1152	Aurora B	Signal: PLRG1 & PPIL3	Basal::Non-malignant: 3; Basal::ERBB2+: 1; Basal::Claudin-low: 3; Basal::: 6;	0.0249124
HTATSF1-TRA2B	-0.1489	KIN001-005/ Dasatinib	Bcr-Abl, SRC	Signal: TRA2B & HTATSF1	Basal::Non-malignant: 4; Basal::Claudin-low: 5; Basal::: 4;	0.0249124
SGSM3-RAB5C	-0.1745	AZD7762	CHK1,2	Signal: RAB5C & SGSM3	Basal::Non-malignant: 4; Basal::ERBB2+: 1; Basal::Claudin-low: 8; Basal::: 6;	0.0249124
HTATSF1-IGF2BP3	-0.0071	AZD7762	CHK1,2	Signal: HTATSF1 & IGF2BP3	Basal::Non-malignant: 4; Basal::ERBB2+: 1; Basal::Claudin-low: 8; Basal::: 9;	0.0249124
BUD31-IGF2BP3	-0.2002	KIN001-005/ Dasatinib	Bcr-Abl, SRC	Signal: BUD31 & IGF2BP3	Basal::Non-malignant: 4; Basal::ERBB2+: 1; Basal::Claudin-low: 8; Basal::: 7;	0.0249124
MYEF2-SMARCA4	-0.175	Bleomycin	DNA Breaks	Signal: MYEF2	Basal::Non-malignant: 4; Basal::ERBB2+: 1; Basal::Claudin-low: 5; Basal::: 10;	0.0249124
LEMD3-NMI	-0.0332	AZD7762	CHK1,2	Signal: NMI & LEMD3	Basal::Non-malignant: 3; Basal::ERBB2+: 1; Basal::Claudin-low: 8; Basal::: 9;	0.0249124
PRDX6-GSTP1	-0.1784	KIN001-005/ Dasatinib	Bcr-Abl, SRC	Signal: GSTP1	Basal::Non-malignant: 4; Basal::ERBB2+: 1; Basal::Claudin-low: 7; Basal::: 7;	0.0249124
PRDX6-GSTP1	-0.1745	AZD7762	CHK1,2	Signal: GSTP1	Basal::Non-malignant: 4; Basal::ERBB2+: 1; Basal::Claudin-low: 7; Basal::: 7;	0.0249124
ADAM15-ITGA5	-0.1489	AZD7762	CHK1,2	Signal: ITGA5 & ADAM15	Basal::Non-malignant: 4; Basal::Claudin-low: 8; Basal::: 8;	0.0249124
CCNB1-ORC5	-0.296	17-AAG	Hsp90	Signal: CCNB1	Basal::Non-malignant: 3; Basal::Claudin-low: 1; Basal::: 3;	0.0249124
CAPZA2-SH3KBP1	-0.0071	AZD7762	CHK1,2	Signal: SH3KBP1 & CAPZA2	Basal::Non-malignant: 4; Basal::ERBB2+: 1; Basal::Claudin-low: 8; Basal::: 9;	0.0249124
HTATSF1-PPWD1	-0.1297	KIN001-005/ Dasatinib	Bcr-Abl, SRC	Signal: PPWD1 & HTATSF1	Basal::Non-malignant: 4; Basal::ERBB2+: 1; Basal::Claudin-low: 6; Basal::: 6;	0.0249124
HTATSF1-IGF2BP3	-0.1092	KIN001-005/ Dasatinib	Bcr-Abl, SRC	Signal: HTATSF1 & IGF2BP3	Basal::Non-malignant: 4; Basal::ERBB2+: 1; Basal::Claudin-low: 8; Basal::: 9;	0.0260254
BUD31-IGF2BP3	-0.1394	AZD7762	CHK1,2	Signal: BUD31 & IGF2BP3	Basal::Non-malignant: 4; Basal::ERBB2+: 1; Basal::Claudin-low: 8; Basal::: 7;	0.0260254
MYEF2-SMARCA4	-0.1582	KIN001-005/ Dasatinib	Bcr-Abl, SRC	Signal: MYEF2	Basal::Non-malignant: 4; Basal::ERBB2+: 1; Basal::Claudin-low: 5; Basal::: 10;	0.0260254
USP7-PML	-0.1543	KIN001-005/ Dasatinib	Bcr-Abl, SRC	Signal: USP7 & PML	Basal::Non-malignant: 4; Basal::ERBB2+: 2; Basal::Claudin-low: 8; Basal::: 9;	0.0260254
CAPZA2-SH3KBP1	-0.1092	KIN001-005/ Dasatinib	Bcr-Abl, SRC	Signal: SH3KBP1 & CAPZA2	Basal::Non-malignant: 4; Basal::ERBB2+: 1; Basal::Claudin-low: 8; Basal::: 9;	0.0260254
LEMD3-NMI	-0.0635	TPCA-1	IKK	Signal: NMI & LEMD3	Basal::Non-malignant: 3; Basal::ERBB2+: 1; Basal::Claudin-low: 8; Basal::: 9;	0.0307411
GDI2-RAC2	-0.1489	KIN001-005/ Dasatinib	Bcr-Abl, SRC	Signal: RAC2 & GDI2	Basal::Non-malignant: 4; Basal::ERBB2+: 1; Basal::Claudin-low: 5; Basal::: 5;	0.0351605
AP1M2-DNM2	-0.1247	AZD7762	CHK1,2	Signal: AP1M2	Basal::Non-malignant: 3; Basal::ERBB2+: 2; Basal::Claudin-low: 8; Basal::: 6;	0.0359987
LEMD3-NMI	-0.1543	KIN001-005/ Dasatinib	Bcr-Abl, SRC	Signal: NMI & LEMD3	Basal::Non-malignant: 3; Basal::ERBB2+: 1; Basal::Claudin-low: 8; Basal::: 9;	0.0369286
PPIL3-PLRG1	-0.1417	AZD7762	CHK1,2	Signal: PLRG1 & PPIL3	Basal::Non-malignant: 3; Basal::ERBB2+: 1; Basal::Claudin-low: 3; Basal::: 6;	0.0375802
PSMD5-PSMB9	-0.0248	Bleomycin	DNA Breaks	Signal: PSMB9 & PSMD5	Basal::Non-malignant: 3; Basal::ERBB2+: 2; Basal::Claudin-low: 8; Basal::: 10;	0.0375802
SGSM3-RAB5C	-0.2134	Bleomycin	DNA Breaks	Signal: RAB5C & SGSM3	Basal::Non-malignant: 4; Basal::ERBB2+: 1; Basal::Claudin-low: 8; Basal::: 6;	0.0375802
HTATSF1-PPWD1	-0.2134	Bleomycin	DNA Breaks	Signal: PPWD1 & HTATSF1	Basal::Non-malignant: 4; Basal::ERBB2+: 1; Basal::Claudin-low: 6; Basal::: 6;	0.0375802
PSMD5-PSMB9	-0.0637	TPCA-1	IKK	Signal: PSMB9 & PSMD5	Basal::Non-malignant: 3; Basal::ERBB2+: 2; Basal::Claudin-low: 8; Basal::: 10;	0.0380256
ITGB5-CALD1	-0.1215	KIN001-005/ Dasatinib	Bcr-Abl, SRC	Signal: CALD1 & ITGB5	Basal::Non-malignant: 3; Basal::ERBB2+: 1; Basal::Claudin-low: 8; Basal::: 7;	0.0380256
PPIA-BSG	-0.0998	KIN001-005/ Dasatinib	Bcr-Abl, SRC	Signal: BSG	Basal::Non-malignant: 4; Basal::ERBB2+: 1; Basal::Claudin-low: 8; Basal::: 6;	0.0418858
USP7-PML	-0.0631	TPCA-1	IKK	Signal: USP7 & PML	Basal::Non-malignant: 4; Basal::ERBB2+: 2; Basal::Claudin-low: 8; Basal::: 9;	0.0418858
CCNB1-ORC5	-0.206	NVP-AUY922	HSP90	Signal: CCNB1	Basal::Non-malignant: 3; Basal::Claudin-low: 1; Basal::: 3;	0.0418858
HTATSF1-PPWD1	-0.1745	AZD7762	CHK1,2	Signal: PPWD1 & HTATSF1	Basal::Non-malignant: 4; Basal::ERBB2+: 1; Basal::Claudin-low: 6; Basal::: 6;	0.0418858
ARFGEF3-PHB2	-0.1925	Bleomycin	DNA Breaks	Signal: ARFGEF3	Basal::Non-malignant: 3; Basal::Claudin-low: 6; Basal::: 6;	0.0440389
SRSF9-IGF2BP3	-0.047	TPCA-1	IKK	Signal: SRSF9 & IGF2BP3	Basal::Non-malignant: 4; Basal::ERBB2+: 2; Basal::Claudin-low: 8; Basal::: 9;	0.0463469
GALNT6-C1GALT1C1	-0.0991	AZD1152	Aurora B	Signal: GALNT6 & C1GALT1C1	Basal::Non-malignant: 4; Basal::ERBB2+: 1; Basal::Claudin-low: 8; Basal::: 9;	0.0477583

## Sheet: S3a_AlteredPQR_BCpatientSamples
Table S3a: Protein pairs with altered PQRs in the analysis of BC patient samples. Luminal A samples are used for obtaining a reference distribution of values for the RB analysis, and all other subtypes are analyzed to look for the outliers from these values. Information on the individual ranking of the analyzed proteins in a comparison of protein expression levels between Luminal A and all other …
Protein 1	Protein 2	Protein_names	Altered_PQR_score	Proteins_contributing_to_signal		Ranking_of_proteins_comparison:LumA vs all other samples	Ranking_of_proteins_comparison:LumA vs LumB	Ranking_of_proteins_comparison:LumA vs HER	Ranking_of_proteins_comparison:LumA vs Triple Negative	Proteins_that are_in_CGC	P-value, gamma disribution	Adjusted p-value
Q13105	Q9Y6K1	ZBTB17-DNMT3A	260.01	Signal: Q13105 & Q9Y6K1		Coll: 1502 & 12	LB: 2418 & 156	HER: 334 & 42	TN: 2728 & 1	DNMT3A	1.58027e-10	6.32078e-06
O75081	A0A0A0MSU1	CBFA2T3-A0A0A0MSU1	239.7	Signal: O75081		Coll: 3543 & 4248	LB: 1983 & 4069	HER: 2901 & 4593	TN: 4264 & 3752	CBFA2T3 & A0A0A0MSU1	6.83044e-10	1.13758e-05
A0A024QZQ1	I6L9H2	SIRT1-DNMT1	173.79	Signal: A0A024QZQ1 & I6L9H2		Coll: 1136 & 277	LB: 2545 & 97	HER: 831 & 1334	TN: 1902 & 655	/	8.26619e-08	0.000413289
Q8IZL9	P20794	CDK20-MAK	170.05	Signal: Q8IZL9		Coll: 2477 & 1816	LB: 481 & 482	HER: 3834 & 3720	TN: 3806 & 4518	/	1.08814e-07	0.000483596
B2RUU3	A4D1X5	DOCK1-ELMO1	159.39	Signal: B2RUU3		Coll: 14 & 3723	LB: 3 & 3885	HER: 192 & 3587	TN: 437 & 2277	/	2.38709e-07	0.000850978
O60925	Q99471	PFDN1-PFDN5	158.48	Signal: Q99471		Coll: 2241 & 1072	LB: 3911 & 933	HER: 734 & 2206	TN: 2252 & 1450	/	2.55306e-07	0.000850978
Q96NL6	Q9BYV8	SCLT1-CEP41	153.92	Signal: Q96NL6		Coll: 111 & 2783	LB: 465 & 1334	HER: 60 & 1117	TN: 498 & 2443	/	3.57692e-07	0.00102193
A0A024QZQ1	A0A090N8E9	SIRT1-EZH2	142.59	Signal: A0A090N8E9 & A0A024QZQ1		Coll: 1136 & 7	LB: 2545 & 41	HER: 831 & 41	TN: 1902 & 34	EZH2	8.29233e-07	0.00207298
Q562F6	Q8N2Z9	SGO2-APITD1	139.38	Signal: Q562F6 & Q8N2Z9		Coll: 1404 & 56	LB: 1523 & 15	HER: 3057 & 332	TN: 1945 & 427	/	1.05317e-06	0.00247793
P42684	P04626	ABL2-ERBB2	134.73	Signal: P04626		Coll: 4675 & 1758	LB: 3979 & 3070	HER: 1691 & 18	TN: 4004 & 4440	ABL2 & ERBB2	1.49008e-06	0.00298
P42336	P12931	PIK3CA-SRC	132.26	Signal: P12931		Coll: 1333 & 729	LB: 2542 & 2475	HER: 466 & 648	TN: 2720 & 632	PIK3CA & SRC	1.79233e-06	0.00299256
Q13033	Q9P289	STRN3-STK26	131.69	Signal: Q9P289		Coll: 1800 & 636	LB: 3935 & 1390	HER: 1780 & 1353	TN: 456 & 566	/	1.87044e-06	0.00299256
Q96QZ7	Q96SB4	MAGI1-SRPK1	129.56	Signal: Q96SB4		Coll: 757 & 9	LB: 1012 & 32	HER: 125 & 634	TN: 2922 & 28	/	2.19395e-06	0.00325014
P46531	P49336	NOTCH1-CDK8	125.02	Signal: P46531		Coll: 2630 & 888	LB: 801 & 1710	HER: 1571 & 1972	TN: 2100 & 741	NOTCH1	3.08459e-06	0.00425439
P37275	Q92769	ZEB1-HDAC2	123.44	Signal: P37275		Coll: 265 & 2732	LB: 472 & 3976	HER: 1062 & 2154	TN: 827 & 2128	ZEB1	3.4737e-06	0.00448197
P35226	Q14781	BMI1-CBX2	117.21	Signal: Q14781		Coll: 439 & 11	LB: 727 & 29	HER: 1654 & 604	TN: 843 & 127	/	5.55596e-06	0.00634935
Q13242	Q9NYV4	SRSF9-CDK12	116.09	Signal: Q9NYV4		Coll: 988 & 1431	LB: 734 & 689	HER: 1175 & 907	TN: 3225 & 4579	CDK12	6.04673e-06	0.00638393
A0A024RCZ8	D0PNI1	KLC4-YWHAZ	116.05	Signal: A0A024RCZ8		Coll: 559 & 420	LB: 1605 & 1018	HER: 75 & 992	TN: 1394 & 496	/	6.06504e-06	0.00638393
O00401	P12931	WASL-SRC	115.38	Signal: O00401 & P12931		Coll: 271 & 729	LB: 909 & 2475	HER: 539 & 648	TN: 318 & 632	SRC	6.38028e-06	0.00654355
Q4AC94	Q7Z460	C2CD3-CLASP1	112.89	Signal: Q4AC94		Coll: 3544 & 1507	LB: 4749 & 3547	HER: 1476 & 4488	TN: 3321 & 402	/	7.70405e-06	0.00770367
Q9UM13	O00762	ANAPC10-UBE2C	110.95	Signal: O00762		Coll: 1958 & 18	LB: 2863 & 31	HER: 2991 & 39	TN: 2007 & 237	/	8.92524e-06	0.00824006
Q9UJX4	Q13257	ANAPC5-MAD2L1	107.67	Signal: Q13257		Coll: 2137 & 126	LB: 4416 & 58	HER: 658 & 627	TN: 1692 & 516	/	1.1452e-05	0.00974588
Q92831	Q9Y6Q9	KAT2B-NCOA3	107.06	Signal: Q92831		Coll: 10 & 133	LB: 13 & 27	HER: 27 & 769	TN: 462 & 1636	/	1.19963e-05	0.00975865
Q9P2W9	O43264	STX18-ZW10	106.84	Signal: Q9P2W9		Coll: 842 & 3486	LB: 2231 & 3623	HER: 890 & 2927	TN: 798 & 4768	/	1.21989e-05	0.00975865
A0A024QZQ1	Q15910	SIRT1-EZH2	106.31	Signal: Q15910 & A0A024QZQ1		Coll: 1136 & 15	LB: 2545 & 79	HER: 831 & 56	TN: 1902 & 58	EZH2	1.27015e-05	0.00996144
O75448	Q15596	MED24-NCOA2	104.45	Signal: Q15596		Coll: 3017 & 1003	LB: 2477 & 1158	HER: 2047 & 4161	TN: 4702 & 928	NCOA2	1.46368e-05	0.0110461
Q6U8A4	B4DT73	Q6U8A4-B4DT73	103.96	Signal: B4DT73		Coll: 2558 & 3208	LB: 4173 & 3867	HER: 3928 & 2795	TN: 889 & 1864	/	1.51946e-05	0.0111859
Q9BZH6	Q02241	WDR11-KIF23	102.76	Signal: Q02241		Coll: 3227 & 83	LB: 1939 & 33	HER: 4571 & 2156	TN: 4501 & 167	/	1.66531e-05	0.0116947
Q13435	P11388	SF3B2-TOP2A	102.29	Signal: P11388		Coll: 1853 & 368	LB: 650 & 416	HER: 2780 & 1387	TN: 1967 & 346	/	1.72623e-05	0.0119044
Q01831	Q13888	XPC-GTF2H2	101.12	Signal: Q01831		Coll: 72 & 2929	LB: 512 & 3666	HER: 161 & 3993	TN: 137 & 3163	XPC	1.88785e-05	0.012585
Q8IW35	P07900	CEP97-HSP90AA1	95.8	Signal: P07900		Coll: 1899 & 367	LB: 1791 & 343	HER: 283 & 96	TN: 1121 & 2626	HSP90AA1	2.83955e-05	0.0177085
P49815	A0A090N900	TSC2-RHEB	95.04	Signal: P49815 & A0A090N900		Coll: 1364 & 92	LB: 4329 & 208	HER: 417 & 924	TN: 872 & 143	TSC2	3.0106e-05	0.0177085
Q05193	P50570	DNM1-DNM2	94.71	Signal: Q05193		Coll: 640 & 3997	LB: 377 & 2142	HER: 990 & 3786	TN: 2493 & 1966	DNM2	3.08808e-05	0.017901
O43390	P38159	HNRNPR-RBMX	93.91	Signal: P38159		Coll: 4181 & 2219	LB: 4567 & 3019	HER: 3346 & 2152	TN: 4058 & 3189	/	3.28442e-05	0.0187672
A0A024R3Z2	P0DN79	SUMO1-CBSL	92.87	Signal: P0DN79		Coll: 4428 & 347	LB: 2398 & 707	HER: 4110 & 3960	TN: 2043 & 78	/	3.55871e-05	0.0197696
Q13363	Q9Y232	CTBP1-CDYL	91.75	Signal: Q9Y232		Coll: 3656 & 159	LB: 2902 & 75	HER: 4280 & 795	TN: 4548 & 810	/	3.88016e-05	0.0209728
Q8WWY3	Q9UHX1	PRPF31-PUF60	91.24	Signal: Q9UHX1		Coll: 467 & 566	LB: 988 & 557	HER: 608 & 1021	TN: 1060 & 1243	/	4.03614e-05	0.0211501
Q09028	P49321	RBBP4-NASP	90.79	Signal: P49321		Coll: 588 & 36	LB: 1570 & 124	HER: 993 & 103	TN: 618 & 250	/	4.17905e-05	0.0211587
L8B7P7	Q92769	ATL1-alpha-HDAC2	90.55	Signal: L8B7P7		Coll: 3698 & 2732	LB: 1177 & 3976	HER: 3771 & 2154	TN: 3616 & 2128	ATL1-alpha	4.25736e-05	0.021219
P42336	P07900	PIK3CA-HSP90AA1	90.43	Signal: P42336 & P07900		Coll: 1333 & 367	LB: 2542 & 343	HER: 466 & 96	TN: 2720 & 2626	PIK3CA & HSP90AA1	4.29707e-05	0.021219
P40692	P52701	MLH1-MSH6	89.51	Signal: P52701		Coll: 2667 & 266	LB: 1680 & 494	HER: 2240 & 839	TN: 3680 & 313	MLH1 & MSH6	4.61427e-05	0.0216449
O15294	O75446	OGT-SAP30	88.94	Signal: O75446 & O15294		Coll: 257 & 4745	LB: 1897 & 4293	HER: 14 & 2806	TN: 358 & 3408	/	4.82261e-05	0.0216449
Q9Y383	Q96SB4	LUC7L2-SRPK1	88.84	Signal: Q9Y383 & Q96SB4		Coll: 4103 & 9	LB: 3116 & 32	HER: 323 & 634	TN: 4000 & 28	/	4.86014e-05	0.0216449
Q96BA7	B3KRE0	Q96BA7-B3KRE0	88.4	Signal: B3KRE0		Coll: 1193 & 305	LB: 1315 & 177	HER: 1938 & 222	TN: 2340 & 2677	/	5.0288e-05	0.0216449
P26196	Q9BX40	DDX6-LSM14B	88.39	Signal: Q9BX40		Coll: 5 & 6	LB: 49 & 21	HER: 10 & 1	TN: 40 & 410	DDX6	5.0327e-05	0.0216449
A0A024RB22	Q6ZWF9	SMARCC2-Q6ZWF9	87.87	Signal: Q6ZWF9		Coll: 751 & 77	LB: 4643 & 114	HER: 785 & 669	TN: 202 & 165	/	5.23987e-05	0.0220615
Q96EP0	Q6PJD5	RNF31-SHARPIN	86.47	Signal: Q6PJD5		Coll: 2277 & 2298	LB: 3823 & 178	HER: 3450 & 2308	TN: 1136 & 1096	/	5.84174e-05	0.0230864
Q15836	Q86Y82	VAMP3-STX12	85.88	Signal: Q15836		Coll: 169 & 4728	LB: 126 & 2579	HER: 606 & 2137	TN: 381 & 1369	/	6.11599e-05	0.0234798
P42226	A0A140VK49	STAT6-SND1	84.95	Signal: P42226 & A0A140VK49		Coll: 2 & 25	LB: 1 & 256	HER: 20 & 154	TN: 477 & 66	STAT6 & SND1	6.57509e-05	0.0241276
Q9UJX2	O00762	CDC23-UBE2C	84.18	Signal: Q9UJX2 & O00762		Coll: 929 & 18	LB: 3351 & 31	HER: 649 & 39	TN: 884 & 237	/	6.98163e-05	0.0247125
Q15633	P56537	TARBP2-EIF6	83.73	Signal: P56537		Coll: 2799 & 390	LB: 2541 & 257	HER: 3235 & 352	TN: 2992 & 2254	/	7.23095e-05	0.02472
B3KVD4	A0A024R8S3	B3KVD4-SUMO2	83.73	Signal: B3KVD4		Coll: 898 & 4630	LB: 2059 & 4382	HER: 199 & 2305	TN: 4239 & 2264	/	7.23095e-05	0.02472
P18074	O95602	ERCC2-POLR1A	83.31	Signal: O95602		Coll: 2552 & 1037	LB: 4099 & 1056	HER: 1043 & 3954	TN: 2995 & 1064	ERCC2	7.47181e-05	0.0251141
Q9BWU1	P49336	CDK19-CDK8	82.95	Signal: Q9BWU1 & P49336		Coll: 1382 & 888	LB: 2296 & 1710	HER: 3484 & 1972	TN: 327 & 741	/	7.68475e-05	0.0254915
O00187	O00602	MASP2-FCN1	81.94	Signal: O00602		Coll: 4628 & 2789	LB: 4602 & 4151	HER: 1513 & 3357	TN: 2216 & 1262	/	8.31571e-05	0.0261899
Q9H081	A8K031	MIS12-KNTC2	81.36	Signal: A8K031		Coll: 1955 & 134	LB: 4713 & 159	HER: 3191 & 1674	TN: 688 & 210	/	8.7016e-05	0.0265684
Q02297	P62993	NRG1-GRB2	81.02	Signal: Q02297		Coll: 2773 & 4240	LB: 3945 & 2321	HER: 1130 & 4740	TN: 2272 & 4166	NRG1	8.93624e-05	0.0270781
P25786	Q14997	PSMA1-PSME4	79.99	Signal: Q14997		Coll: 3144 & 82	LB: 3306 & 832	HER: 2811 & 31	TN: 3593 & 120	/	9.68709e-05	0.0281114
A8MTJ3	Q07325	GNAT3-CXCL9	79.72	Signal: Q07325		Coll: 202 & 482	LB: 44 & 747	HER: 1304 & 778	TN: 1396 & 727	/	9.89434e-05	0.0281114
Q9P1M2	A0A024QZ59	Q9P1M2-TRAF4	79.69	Signal: A0A024QZ59		Coll: 1829 & 714	LB: 1058 & 752	HER: 3419 & 1889	TN: 3191 & 1463	/	9.91764e-05	0.0281114
Q71F56	Q15648	MED13L-MED1	79.61	Signal: Q71F56		Coll: 574 & 2559	LB: 2438 & 741	HER: 71 & 4667	TN: 899 & 4632	/	9.98006e-05	0.0281114
P40763	P07948	STAT3-LYN	79.03	Signal: P07948		Coll: 2322 & 1641	LB: 1674 & 2629	HER: 4175 & 1934	TN: 2719 & 102	STAT3	0.000104447	0.0287493
P35398	Q15596	RORA-NCOA2	78.76	Signal: P35398		Coll: 2299 & 1003	LB: 4465 & 1158	HER: 402 & 4161	TN: 3903 & 928	NCOA2	0.000106685	0.0287849
P56181	P56556	NDUFV3-NDUFA6	78.63	Signal: P56181		Coll: 2232 & 3972	LB: 3172 & 3310	HER: 1961 & 4436	TN: 2201 & 2280	/	0.000107779	0.0287849
Q86UP2	Q12840	KTN1-KIF5A	77.88	Signal: Q86UP2		Coll: 462 & 4055	LB: 1076 & 3619	HER: 1251 & 2603	TN: 229 & 3798	KTN1	0.000114322	0.0298866
Q9Y6K9	P52292	IKBKG-KPNA2	77.19	Signal: P52292		Coll: 2812 & 27	LB: 4129 & 82	HER: 2261 & 397	TN: 3667 & 72	/	0.000120698	0.0311464
L7RRS6	Q13322	RAF1-GRB10	77.08	Signal: Q13322		Coll: 1017 & 1112	LB: 1759 & 3740	HER: 1607 & 845	TN: 1836 & 1377	RAF1	0.000121748	0.0312158
O95239	Q9UBC3	KIF4A-DNMT3B	76.1	Signal: O95239		Coll: 151 & 652	LB: 112 & 1031	HER: 2013 & 366	TN: 273 & 1827	/	0.000131518	0.0332941
Q9H7L9	Q9UBC3	SUDS3-DNMT3B	75.5	Signal: Q9UBC3		Coll: 1698 & 652	LB: 3739 & 1031	HER: 1469 & 366	TN: 1520 & 1827	/	0.000137891	0.0336913
P14854	P24311	COX6B1-COX7B	74.63	Signal: P24311		Coll: 3553 & 4148	LB: 3709 & 3642	HER: 2049 & 3634	TN: 4215 & 3323	/	0.000147695	0.0346289
Q3ZCU6	A0A024R9G3	SEL1L-DERL1	74.6	Signal: A0A024R9G3		Coll: 4096 & 449	LB: 4758 & 669	HER: 2946 & 261	TN: 2455 & 1437	/	0.000148046	0.0346289
O14511	P62993	NRG2-GRB2	74.34	Signal: O14511		Coll: 3947 & 4240	LB: 4239 & 2321	HER: 2889 & 4740	TN: 2578 & 4166	/	0.000151119	0.0349944
P51451	P40763	BLK-STAT3	74.32	Signal: P51451		Coll: 2925 & 2322	LB: 551 & 1674	HER: 2319 & 4175	TN: 3472 & 2719	STAT3	0.000151358	0.0349944
Q03188	Q53HL2	CENPC-CDCA8	73.22	Signal: Q53HL2		Coll: 2896 & 66	LB: 1931 & 80	HER: 2989 & 2161	TN: 3898 & 91	/	0.00016512	0.0368663
Q14152	Q04637	EIF3A-EIF4G1	72.07	Signal: Q04637		Coll: 3381 & 332	LB: 3610 & 441	HER: 3072 & 750	TN: 4355 & 815	/	0.000180877	0.0393192
Q6U8A4	K7PPA8	Q6U8A4-TP53	71.73	Signal: K7PPA8		Coll: 2558 & 594	LB: 4173 & 1333	HER: 3928 & 2470	TN: 889 & 241	TP53	0.000185824	0.0395978
Q96CW1	F2YGG7	AP2M1-F2YGG7	71.5	Signal: F2YGG7		Coll: 1394 & 1302	LB: 570 & 1995	HER: 2909 & 1181	TN: 2921 & 50	/	0.000189248	0.0400505
P62312	P09661	LSM6-SNRPA1	71.03	Signal: P62312		Coll: 895 & 2707	LB: 496 & 1705	HER: 533 & 2855	TN: 4380 & 2424	/	0.000196447	0.0412007
Q12888	P53350	TP53BP1-PLK1	70.55	Signal: Q12888 & P53350		Coll: 101 & 164	LB: 879 & 104	HER: 73 & 3361	TN: 142 & 321	/	0.000204089	0.0420781
Q5VWX1	O75525	KHDRBS2-KHDRBS3	70.11	Signal: Q5VWX1		Coll: 985 & 4407	LB: 1641 & 1188	HER: 1100 & 1922	TN: 2332 & 691	/	0.00021136	0.0423542
Q9C086	Q96EZ8	INO80B-MCRS1	70.06	Signal: Q9C086		Coll: 577 & 2388	LB: 947 & 3078	HER: 529 & 4741	TN: 1581 & 1438	/	0.000212203	0.0423542
Q8IX12	P33240	CCAR1-CSTF2	67.87	Signal: Q8IX12 & P33240		Coll: 678 & 1752	LB: 1128 & 618	HER: 1102 & 2583	TN: 1003 & 4192	/	0.000252702	0.0455069
A0A024RAZ7	A0A024R3Z2	HNRPA1-SUMO1	67.16	Signal: A0A024R3Z2		Coll: 4600 & 4428	LB: 1383 & 2398	HER: 2602 & 4110	TN: 3738 & 2043	/	0.000267464	0.0468423
Q9HCE7	Q13873	SMURF1-BMPR2	67.07	Signal: Q13873		Coll: 4312 & 1636	LB: 2110 & 767	HER: 1268 & 4207	TN: 4183 & 2312	/	0.000269398	0.0468423
Q9UBD5	O43929	ORC3-ORC4	66.46	Signal: Q9UBD5		Coll: 4457 & 352	LB: 3952 & 1323	HER: 4427 & 226	TN: 4636 & 510	/	0.000282884	0.0477417
Q9P013	Q05048	CWC15-CSTF1	66.4	Signal: Q05048		Coll: 3224 & 945	LB: 4650 & 572	HER: 4260 & 439	TN: 2829 & 4116	/	0.000284247	0.0477702
Q9HC52	Q02241	CBX8-KIF23	66.17	Signal: Q9HC52 & Q02241		Coll: 3323 & 83	LB: 3045 & 33	HER: 3473 & 2156	TN: 1916 & 167	/	0.000289536	0.0480533
P30260	P33981	CDC27-TTK	65.62	Signal: P33981		Coll: 4202 & 1	LB: 3297 & 8	HER: 3819 & 140	TN: 4693 & 25	/	0.000302595	0.0492097
P45984	K7PPA8	MAPK9-TP53	65.25	Signal: P45984 & K7PPA8		Coll: 149 & 594	LB: 819 & 1333	HER: 711 & 2470	TN: 42 & 241	TP53	0.000311718	0.0492097
Q14331	P22626	FRG1-HNRNPA2B1	65.03	Signal: Q14331		Coll: 2720 & 3289	LB: 2810 & 585	HER: 776 & 2260	TN: 2121 & 4045	HNRNPA2B1	0.000317276	0.049379
Q52LR7	Q9HAF1	EPC2-MEAF6	64.58	Signal: Q52LR7		Coll: 1809 & 2967	LB: 696 & 2489	HER: 516 & 3210	TN: 1826 & 2923	/	0.000328962	0.0502207
P41208	Q9BYV8	CETN2-CEP41	63.96	Signal: Q9BYV8		Coll: 548 & 2783	LB: 2522 & 1334	HER: 1794 & 1117	TN: 132 & 2443	/	0.00034579	0.0512669
O95071	Q49AE6	UBR5-PAIP2	63.87	Signal: Q49AE6		Coll: 707 & 926	LB: 555 & 597	HER: 1791 & 2657	TN: 1515 & 2150	UBR5	0.000348305	0.0514078
Q9UBD5	Q14566	ORC3-MCM6	63.53	Signal: Q14566		Coll: 4457 & 65	LB: 3952 & 130	HER: 4427 & 563	TN: 4636 & 55	/	0.000357978	0.0522569
P12110	P13591	COL6A2-NCAM1	63.34	Signal: P12110		Coll: 179 & 4607	LB: 86 & 4723	HER: 675 & 1989	TN: 1303 & 2862	/	0.000363502	0.0524887
Q8TAQ2	Q9Y5B9	SMARCC2-SUPT16H	63.25	Signal: Q9Y5B9		Coll: 829 & 826	LB: 4591 & 1186	HER: 1078 & 1308	TN: 245 & 713	/	0.000366149	0.0526807
Q5JTW2	O95684	CEP78-FGFR1OP	63.14	Signal: Q5JTW2		Coll: 828 & 2466	LB: 1693 & 1339	HER: 616 & 4313	TN: 2350 & 3872	FGFR1OP	0.000369412	0.0529596
Q13526	Q14653	PIN1-IRF3	63.02	Signal: Q14653		Coll: 3164 & 162	LB: 4111 & 251	HER: 1523 & 355	TN: 3043 & 910	/	0.000373005	0.0530941
P11142	O75061	HSPA8-DNAJC6	62.92	Signal: O75061		Coll: 1934 & 1939	LB: 294 & 3020	HER: 2060 & 968	TN: 2066 & 3522	/	0.000376027	0.0533178
P22059	O75344	OSBP-FKBP6	62.88	Signal: O75344		Coll: 1981 & 431	LB: 1251 & 1432	HER: 1326 & 492	TN: 2950 & 439	/	0.000377242	0.0533178
O00141	Q9H4A3	SGK1-WNK1	62.68	Signal: O00141		Coll: 2186 & 4367	LB: 3106 & 2346	HER: 3397 & 1692	TN: 1354 & 4671	SGK1	0.000383381	0.0538052
P42345	B4DXS2	MTOR-B4DXS2	62.45	Signal: B4DXS2		Coll: 1709 & 42	LB: 3931 & 2	HER: 534 & 1785	TN: 1923 & 193	MTOR	0.000390568	0.0540989
Q12824	Q58EY4	SMARCB1-SMARCC1	61.96	Signal: Q58EY4		Coll: 1732 & 98	LB: 1013 & 92	HER: 1458 & 1114	TN: 4550 & 468	SMARCB1	0.000406344	0.0552732
P49815	P31947	TSC2-SFN	61.92	Signal: P31947 & P49815		Coll: 1364 & 3260	LB: 4329 & 4725	HER: 417 & 3209	TN: 872 & 1697	TSC2	0.000407661	0.0552732
Q8IZD4	P26196	DCP1B-DDX6	61.84	Signal: P26196		Coll: 3957 & 5	LB: 2307 & 49	HER: 2306 & 10	TN: 3368 & 40	DDX6	0.000410306	0.0553021
Q99633	Q9NYV4	PRPF18-CDK12	61.83	Signal: Q99633 & Q9NYV4		Coll: 3365 & 1431	LB: 4772 & 689	HER: 2528 & 907	TN: 1094 & 4579	CDK12	0.000410638	0.0553021
Q9UGC7	Q96GC5	MTRF1L-MRPL48	61.49	Signal: Q9UGC7		Coll: 1355 & 2213	LB: 4058 & 247	HER: 487 & 3845	TN: 599 & 2526	/	0.000422091	0.0564642
P55081	P17844	MFAP1-DDX5	61.3	Signal: P55081		Coll: 2065 & 334	LB: 3404 & 66	HER: 1039 & 978	TN: 3215 & 1389	DDX5	0.000428633	0.0568618
B4DQZ7	O00422	B4DQZ7-SAP18	60.93	Signal: B4DQZ7 & O00422		Coll: 2454 & 3436	LB: 4541 & 4339	HER: 2289 & 2024	TN: 1329 & 3725	/	0.000441674	0.0578728
K7ENA6	P25963	K7ENA6-NFKBIA	60.9	Signal: P25963		Coll: 4761 & 3019	LB: 3422 & 2933	HER: 2672 & 4063	TN: 1751 & 998	/	0.000442749	0.0578728
Q8WUQ7	Q9HCE1	CACTIN-MOV10	60.85	Signal: Q9HCE1		Coll: 1998 & 487	LB: 776 & 873	HER: 4770 & 490	TN: 3182 & 936	/	0.000444547	0.0579185
Q92831	Q9Y6A5	KAT2B-TACC3	60.7	Signal: Q9Y6A5 & Q92831		Coll: 10 & 40	LB: 13 & 39	HER: 27 & 391	TN: 462 & 171	/	0.000449985	0.0582476
Q12888	A0A1U9XBC1	TP53BP1-A0A1U9XBC1	59.82	Signal: A0A1U9XBC1 & Q12888		Coll: 101 & 351	LB: 879 & 122	HER: 73 & 2922	TN: 142 & 359	/	0.000483297	0.0601315
P61981	Q7Z460	YWHAG-CLASP1	59.65	Signal: Q7Z460		Coll: 2781 & 1507	LB: 2286 & 3547	HER: 1727 & 4488	TN: 4695 & 402	/	0.000490019	0.0602311
P11487	P19174	FGF3-PLCG1	59.61	Signal: P11487		Coll: 175 & 155	LB: 282 & 281	HER: 816 & 293	TN: 389 & 401	PLCG1	0.000491614	0.0602311
P63208	P49841	SKP1-GSK3B	59.24	Signal: P49841		Coll: 968 & 726	LB: 3913 & 1317	HER: 1095 & 837	TN: 370 & 1342	/	0.000506629	0.061221
A0A024RDV3	P17676	RB1-CEBPB	58.74	Signal: P17676 & A0A024RDV3		Coll: 3527 & 517	LB: 4514 & 2410	HER: 1706 & 3344	TN: 3403 & 36	RB1	0.000527671	0.062545
A1L3Z9	A0A024R8S3	QRICH1-SUMO2	58.4	Signal: A0A024R8S3		Coll: 4543 & 4630	LB: 2850 & 4382	HER: 4240 & 2305	TN: 2284 & 2264	/	0.000542492	0.0634462
Q9UJX6	Q96GD4	ANAPC2-AURKB	58.07	Signal: Q96GD4		Coll: 3558 & 20	LB: 4391 & 10	HER: 3789 & 801	TN: 3037 & 118	/	0.000557286	0.0646097
Q53EL6	A0A024R8S3	PDCD4-SUMO2	57.85	Signal: Q53EL6		Coll: 61 & 4630	LB: 199 & 4382	HER: 50 & 2305	TN: 532 & 2264	/	0.00056738	0.065561
Q9UNS1	Q9BVW5	TIMELESS-TIPIN	57.41	Signal: Q9BVW5 & Q9UNS1		Coll: 840 & 897	LB: 302 & 81	HER: 3029 & 4583	TN: 1835 & 2514	/	0.000588134	0.0670205
A0A024RDM3	O14965	A0A024RDM3-AURKA	57.37	Signal: O14965		Coll: 889 & 102	LB: 973 & 70	HER: 2320 & 526	TN: 1686 & 942	/	0.00059006	0.0670489
A0A024R4C3	Q13547	A0A024R4C3-HDAC1	56.25	Signal: A0A024R4C3		Coll: 315 & 788	LB: 695 & 1462	HER: 386 & 1750	TN: 783 & 1416	/	0.000646684	0.0722515
P62875	Q9Y3B4	POLR2L-SF3B6	56.12	Signal: P62875		Coll: 1262 & 2332	LB: 1488 & 3042	HER: 2478 & 3151	TN: 2612 & 1543	/	0.000653609	0.0726196
Q9HC52	P11021	CBX8-HSPA5	55.84	Signal: P11021 & Q9HC52		Coll: 3323 & 400	LB: 3045 & 1980	HER: 3473 & 57	TN: 1916 & 1092	/	0.000668787	0.0730878
Q13547	Q96K83	HDAC1-ZNF521	55.58	Signal: Q96K83		Coll: 788 & 4774	LB: 1462 & 3647	HER: 1750 & 613	TN: 1416 & 952	ZNF521	0.000683206	0.0740566
P55735	Q14008	SEC13-CKAP5	54.52	Signal: P55735		Coll: 2943 & 607	LB: 4318 & 647	HER: 1736 & 1402	TN: 453 & 1432	/	0.000745391	0.077972
P19388	P52298	POLR2E-NCBP2	54	Signal: P52298		Coll: 4705 & 3904	LB: 1926 & 4251	HER: 2999 & 1979	TN: 3196 & 4700	/	0.000778004	0.0795808
P11362	P19174	FGFR1-PLCG1	53.27	Signal: P11362		Coll: 2787 & 155	LB: 359 & 281	HER: 3026 & 293	TN: 2951 & 401	FGFR1 & PLCG1	0.000826294	0.0810381
Q14011	Q9BRD0	CIRBP-BUD13	53.17	Signal: Q14011		Coll: 444 & 920	LB: 1921 & 1646	HER: 1222 & 4364	TN: 155 & 335	/	0.000833146	0.0810381
P49454	Q9BS16	CENPF-CENPK	53.14	Signal: P49454		Coll: 43 & 872	LB: 62 & 594	HER: 758 & 988	TN: 74 & 2015	/	0.000835213	0.0810381
P61758	Q99471	VBP1-PFDN5	53.12	Signal: P61758 & Q99471		Coll: 2817 & 1072	LB: 4011 & 933	HER: 1565 & 2206	TN: 4769 & 1450	/	0.000836594	0.0810381
Q12996	Q08170	CSTF3-SRSF4	53.06	Signal: Q08170 & Q12996		Coll: 1677 & 1554	LB: 1117 & 2808	HER: 747 & 700	TN: 4756 & 2723	/	0.000840752	0.0810381
Q8WUM4	B9A6J5	PDCD6IP-RUTBC3	52.46	Signal: Q8WUM4 & B9A6J5		Coll: 32 & 3389	LB: 216 & 1529	HER: 47 & 418	TN: 96 & 681	/	0.000883517	0.0829552
Q9Y333	Q69YN4	LSM2-KIAA1429	52.39	Signal: Q9Y333		Coll: 1466 & 964	LB: 1069 & 938	HER: 1063 & 1046	TN: 4588 & 2306	/	0.00088865	0.0832418
Q8NBT2	Q9BS16	SPC24-CENPK	52.28	Signal: Q9BS16		Coll: 177 & 872	LB: 234 & 594	HER: 1195 & 988	TN: 262 & 2015	/	0.00089678	0.083807
Q9UIQ6	O60343	LNPEP-TBC1D4	52.18	Signal: Q9UIQ6		Coll: 335 & 4127	LB: 514 & 657	HER: 1281 & 3666	TN: 583 & 580	/	0.000904237	0.0839716
Q12906	Q9NR30	ILF3-DDX21	52.14	Signal: Q9NR30		Coll: 4036 & 39	LB: 3354 & 231	HER: 2961 & 87	TN: 4321 & 76	/	0.000907238	0.0839716
Q9NXR7	O96028	BRE-WHSC1	51.72	Signal: O96028		Coll: 337 & 818	LB: 77 & 435	HER: 1333 & 3430	TN: 2175 & 1091	WHSC1	0.000939377	0.0843571
P61163	Q8TEP8	ACTR1A-CEP192	51.67	Signal: Q8TEP8		Coll: 1387 & 3988	LB: 1496 & 4001	HER: 4429 & 959	TN: 1549 & 3504	/	0.00094328	0.0843571
Q8N4P2	Q92845	TTC30B-KIFAP3	51.65	Signal: Q8N4P2		Coll: 240 & 2044	LB: 2923 & 3010	HER: 100 & 2136	TN: 57 & 240	/	0.000944847	0.0843571
P62495	Q96Q15	ETF1-SMG1	51.5	Signal: P62495		Coll: 1960 & 1858	LB: 4720 & 2876	HER: 2982 & 1113	TN: 806 & 2928	/	0.000956679	0.0846576
Q00839	P26641	HNRNPU-EEF1G	51.24	Signal: P26641		Coll: 1175 & 21	LB: 1139 & 187	HER: 2006 & 11	TN: 2392 & 199	/	0.000977553	0.0854427
Q06609	P52701	RAD51-MSH6	51.2	Signal: Q06609 & P52701		Coll: 3110 & 266	LB: 3539 & 494	HER: 1409 & 839	TN: 4295 & 313	MSH6	0.000980806	0.0854427
O94927	Q99871	HAUS5-HAUS7	51.07	Signal: Q99871		Coll: 3236 & 966	LB: 3432 & 1015	HER: 3103 & 3676	TN: 1464 & 436	/	0.000991456	0.0854427
Q05513	P52701	PRKCZ-MSH6	51.03	Signal: Q05513 & P52701		Coll: 1115 & 266	LB: 3550 & 494	HER: 243 & 839	TN: 1630 & 313	MSH6	0.000994757	0.0854427
P20585	P43246	MSH3-MSH2	50.53	Signal: P43246		Coll: 2060 & 1085	LB: 4437 & 1475	HER: 2516 & 3594	TN: 682 & 831	MSH2	0.00103699	0.0871351
O00268	Q5VWG9	TAF4-TAF3	50.5	Signal: Q5VWG9 & O00268		Coll: 3815 & 3262	LB: 884 & 4469	HER: 4494 & 4433	TN: 2029 & 2140	/	0.00103958	0.0871351
Q06830	Q9BYN0	PRDX1-SRXN1	50.48	Signal: Q9BYN0		Coll: 2143 & 866	LB: 1162 & 264	HER: 1491 & 152	TN: 4417 & 3515	/	0.00104132	0.0871351
A0A024RAY2	P27348	KRT18-YWHAQ	50.34	Signal: A0A024RAY2		Coll: 1124 & 1202	LB: 2837 & 4622	HER: 4598 & 706	TN: 204 & 673	/	0.00105353	0.0874424
P23467	P04626	PTPRB-ERBB2	50.18	Signal: P23467 & P04626		Coll: 688 & 1758	LB: 1261 & 3070	HER: 318 & 18	TN: 2367 & 4440	PTPRB & ERBB2	0.00106766	0.0874424
A0A024QZC1	Q53GS9	CD2BP2-USP39	49.77	Signal: A0A024QZC1		Coll: 344 & 1607	LB: 3050 & 2524	HER: 320 & 4619	TN: 90 & 955	/	0.00110478	0.0883782
Q96EE3	Q9NQS7	SEH1L-INCENP	49.65	Signal: Q9NQS7		Coll: 373 & 178	LB: 84 & 165	HER: 1297 & 3050	TN: 2811 & 294	/	0.0011159	0.088559
Q05193	P52799	DNM1-EFNB2	48.95	Signal: P52799		Coll: 640 & 3107	LB: 377 & 3923	HER: 990 & 4408	TN: 2493 & 1831	/	0.0011831	0.0910792
Q86WV8	P49815	TSC1-TSC2	48.82	Signal: Q86WV8		Coll: 247 & 1364	LB: 1286 & 4329	HER: 169 & 417	TN: 225 & 872	TSC1 & TSC2	0.00119603	0.091469
Q9NRC8	O95602	SIRT7-POLR1A	48.76	Signal: Q9NRC8 & O95602		Coll: 4408 & 1037	LB: 4635 & 1056	HER: 1161 & 3954	TN: 2058 & 1064	/	0.00120205	0.091469
Q86TJ2	Q96ES7	TADA2B-SGF29	48.66	Signal: Q86TJ2		Coll: 4225 & 3451	LB: 2519 & 3543	HER: 612 & 4495	TN: 1871 & 1590	/	0.00121216	0.091469
P61981	A0A024R6R1	YWHAG-SHCBP1	48.63	Signal: A0A024R6R1		Coll: 2781 & 262	LB: 2286 & 448	HER: 1727 & 1259	TN: 4695 & 339	/	0.0012152	0.091469
Q07955	P17844	SRSF1-DDX5	48.61	Signal: P17844		Coll: 3440 & 334	LB: 2869 & 66	HER: 2940 & 978	TN: 4277 & 1389	DDX5	0.00121724	0.091469
Q96B97	Q8N3F8	SH3KBP1-MICALL1	48.53	Signal: Q8N3F8		Coll: 4640 & 106	LB: 3270 & 489	HER: 4276 & 3208	TN: 2259 & 2	/	0.00122542	0.091469
Q08999	P49736	RBL2-MCM2	48.27	Signal: P49736 & Q08999		Coll: 2224 & 69	LB: 4352 & 161	HER: 224 & 775	TN: 3995 & 61	/	0.00125241	0.091469
Q13547	P50402	HDAC1-EMD	48.21	Signal: P50402		Coll: 788 & 1728	LB: 1462 & 1148	HER: 1750 & 2870	TN: 1416 & 2715	/	0.00125872	0.091469
Q6P2Q9	Q9HCG8	PRPF8-CWC22	48	Signal: Q9HCG8		Coll: 4030 & 2106	LB: 4492 & 2732	HER: 4643 & 3282	TN: 3978 & 1134	/	0.00128108	0.091469
A0A024R0Q7	A0A024R7B7	A0A024R0Q7-A0A024R7B7	48	Signal: A0A024R7B7		Coll: 2842 & 4259	LB: 3850 & 2469	HER: 2375 & 3384	TN: 3692 & 2743	/	0.00128108	0.091469
Q96EP1	Q96B02	CHFR-UBE2W	47.99	Signal: Q96B02		Coll: 4579 & 1109	LB: 4350 & 1062	HER: 3096 & 2734	TN: 4546 & 3105	/	0.00128216	0.091469
O43765	P11142	SGTA-HSPA8	47.99	Signal: P11142		Coll: 3279 & 1934	LB: 4527 & 294	HER: 2490 & 2060	TN: 3826 & 2066	/	0.00128216	0.091469
Q9BQ31	Q13303	KCNS3-KCNAB2	47.97	Signal: Q9BQ31		Coll: 2534 & 3897	LB: 3185 & 4316	HER: 3116 & 3909	TN: 3159 & 2499	/	0.00128431	0.091469
P12109	P13591	COL6A1-NCAM1	47.94	Signal: P13591		Coll: 298 & 4607	LB: 155 & 4723	HER: 783 & 1989	TN: 1808 & 2862	/	0.00128755	0.091469
O60237	Q96A00	PPP1R12B-PPP1R14A	47.75	Signal: Q96A00		Coll: 1941 & 3563	LB: 997 & 2690	HER: 1411 & 535	TN: 4490 & 2193	/	0.00130824	0.091469
Q96EE3	Q9H900	SEH1L-ZWILCH	47.71	Signal: Q9H900		Coll: 373 & 275	LB: 84 & 162	HER: 1297 & 483	TN: 2811 & 745	/	0.00131265	0.091469
Q12824	Q03164	SMARCB1-KMT2A	47.66	Signal: Q12824 & Q03164		Coll: 1732 & 4681	LB: 1013 & 2345	HER: 1458 & 1875	TN: 4550 & 1370	SMARCB1 & KMT2A	0.00131817	0.0915349
Q14204	P11142	DYNC1H1-HSPA8	47.35	Signal: Q14204		Coll: 4453 & 1934	LB: 1493 & 294	HER: 4536 & 2060	TN: 1482 & 2066	/	0.00135295	0.0929785
Q96NL6	Q7Z7A1	SCLT1-CNTRL	47.33	Signal: Q7Z7A1 & Q96NL6		Coll: 111 & 3743	LB: 465 & 3481	HER: 60 & 2787	TN: 498 & 2980	CNTRL	0.00135523	0.0929785
Q13547	O60264	HDAC1-SMARCA5	47.26	Signal: O60264		Coll: 788 & 2514	LB: 1462 & 1620	HER: 1750 & 3706	TN: 1416 & 3934	/	0.00136323	0.0930486
P62875	O15446	POLR2L-CD3EAP	46.8	Signal: O15446 & P62875		Coll: 1262 & 331	LB: 1488 & 206	HER: 2478 & 2964	TN: 2612 & 311	/	0.00141704	0.095903
Q8IY57	Q9BSM1	YAF2-PCGF1	46.41	Signal: Q8IY57		Coll: 1918 & 2594	LB: 3115 & 3796	HER: 809 & 4761	TN: 3310 & 1663	/	0.00146439	0.0973786
Q99879	P27797	HIST1H2BM-CALR	46.33	Signal: P27797		Coll: 939 & 250	LB: 1163 & 2588	HER: 1335 & 119	TN: 2470 & 183	CALR	0.0014743	0.0976309
O95487	P30511	SEC24B-HLA-F	46.06	Signal: P30511		Coll: 736 & 2434	LB: 1561 & 3691	HER: 762 & 4365	TN: 920 & 1251	/	0.00150828	0.0987477
Q8WX92	O00267	NELFB-SUPT5H	46.02	Signal: O00267		Coll: 4186 & 1253	LB: 977 & 2305	HER: 2345 & 4356	TN: 2799 & 553	/	0.00151338	0.0987477
Q99879	P68104	HIST1H2BM-EEF1A1	45.74	Signal: P68104		Coll: 939 & 682	LB: 1163 & 2374	HER: 1335 & 622	TN: 2470 & 903	/	0.00154961	0.0993763
O95487	P10321	SEC24B-HLA-C	45.72	Signal: P10321		Coll: 736 & 999	LB: 1561 & 1242	HER: 762 & 3273	TN: 920 & 1181	/	0.00155224	0.0993763
P38159	Q9UNP9	RBMX-PPIE	45.66	Signal: Q9UNP9 & P38159		Coll: 2219 & 3163	LB: 3019 & 3225	HER: 2152 & 4013	TN: 3189 & 4170	/	0.00156013	0.0993763
Q9HC52	Q92620	CBX8-DHX38	45.61	Signal: Q92620 & Q9HC52		Coll: 3323 & 695	LB: 3045 & 2761	HER: 3473 & 1238	TN: 1916 & 198	/	0.00156674	0.0994077
O43264	Q9NQS7	ZW10-INCENP	45.49	Signal: O43264 & Q9NQS7		Coll: 3486 & 178	LB: 3623 & 165	HER: 2927 & 3050	TN: 4768 & 294	/	0.00158272	0.0996941
A0A024R3Z7	Q14790	A0A024R3Z7-CASP8	45.44	Signal: A0A024R3Z7		Coll: 2958 & 2240	LB: 859 & 4299	HER: 3157 & 407	TN: 3423 & 3026	CASP8	0.00158943	0.0998274
P40189	P42224	IL6ST-STAT1	45.4	Signal: P42224 & P40189		Coll: 35 & 304	LB: 612 & 447	HER: 9 & 179	TN: 88 & 1285	IL6ST	0.00159482	0.0998274
Q05513	Q13501	PRKCZ-SQSTM1	45.32	Signal: Q13501		Coll: 1115 & 3159	LB: 3550 & 525	HER: 243 & 4627	TN: 1630 & 2748	/	0.00160566	0.0998805

## Sheet: S3b_Complexes_BC_patient_sampl
Table S3b: CORUM protein complexes in which the majority of subunits was strongly up- or down-regulated in non-Luminal A BC patient samples. Protein complex expression levels were estimanted as the median expression levels of their measured subunits (only subunits measured across multiple samples, which hence made the complex levels comparable across samples, were considered). Protein complexes w…
Corum ID	Complex Name	Numer of outlier samples	Direction of change	Summ of significant z scores	Measured proteins in the complex
2579	Chromosomal passenger complex CPC (INCENP, BIRC5, AURKB)	20	Up-regulated	84.26	INCENP BIRC5 AURKB
1119	Chromosomal passenger complex CPC (INCENP, CDCA8, BIRC5, AURKB)	15	Up-regulated	59.45	BIRC5 AURKB INCENP CDCA8
996	Polycomb repressive complex 2 (PRC2)	11	Up-regulated	42.05	RBBP4 EZH2 SUZ12 RBBP7
860	DNMT1-G9a-PCNA complex	8	Up-regulated	30.69	PCNA EHMT2 DNMT1
3204	SMAD2-SKI-NCOR complex	7	Down-regulated	29.51	SMAD2 SKI NCOR1
631	Tacc1-chTOG-AuroraA complex	7	Up-regulated	28.71	AURKA TACC1 CKAP5
3205	SMAD3-SKI-NCOR complex	6	Down-regulated	27.56	SKI NCOR1 SMAD3
1150	Histone H3.3 complex	6	Up-regulated	22.39	HIST1H4A H3F3A ASF1B HAT1 NASP HIRA RBBP4 IPO4 ASF1A
476	STAGA complex	4	Down-regulated	21.3	TAF5L TADA1 SUPT3H TAF12 ATXN7 KAT2A TRRAP TADA3 TAF6L TAF10 SUPT7L TAF9
2897	RBPJ-NOTCH1-MAML1 complex	4	Up-regulated	20.76	NOTCH1 RBPJ MAML1
3917	Ternary complex (GATA4, SRF, MYOCD)	5	Down-regulated	19.6	SRF GATA4 MYOCD
370	MSH2-MSH6-PMS1-MLH1 complex	5	Up-regulated	19.44	MSH2 MSH6 MLH1 PMS1
2897	RBPJ-NOTCH1-MAML1 complex	4	Down-regulated	17.89	NOTCH1 RBPJ MAML1
1087	BIRC5-AURKB-INCENP-EVI5 complex	5	Up-regulated	17.75	INCENP EVI5 BIRC5 AURKB
562	LSm2-8 complex	4	Down-regulated	16.61	LSM8 LSM3 LSM4 LSM7 LSM6 LSM5 LSM2
1352	ING4 complex (ING4, MYST2, C1orf149, PHF17)	3	Down-regulated	16.16	KAT7 MEAF6 ING4 JADE1
2224	MSH2/6-BLM-p53-RAD51 complex	4	Up-regulated	15.29	RAD51 MSH2 MSH6 TP53 BLM
127	NDC80 kinetochore complex	4	Up-regulated	15.1	SPC24 SPC25 NUF2 NDC80
723	MRG15-PAM14-RB complex	4	Down-regulated	14.83	MORF4L1 RB1 MRFAP1
2226	MutS-alpha-PK-zeta complex	4	Up-regulated	14.36	MSH2 MSH6 PRKCZ
118	GPI-GnT activity complex	3	Down-regulated	14.34	PIGA PIGC PIGQ
103	RNA polymerase II holoenzyme complex	4	Up-regulated	13.94	GTF2H1 TBP GTF2F2 GTF2F1 POLR2F POLR2G POLR2E GTF2H2 POLR2K POLR2D POLR2H POLR2A POLR2C POLR2J ERCC2 POLR2L GTF2B GTF2E2 GTF2H3 POLR2I ERCC3 GTF2E1 GTF2H4
1149	Histone H3.1 complex	4	Up-regulated	13.71	IPO4 ASF1A HIST1H3A RBBP4 CHAF1A NASP CHAF1B HIST1H4A ASF1B HAT1
286	PCNA-MSH2-MSH6 complex	4	Up-regulated	13.62	MSH2 PCNA MSH6
2826	ITGB3-ITGAV-VTN complex	4	Down-regulated	13.49	ITGB3 ITGAV VTN
1179	CENP-A NAC-CAD complex	4	Up-regulated	13.47	CENPK APITD1 CENPH CENPP CENPU CENPC
2420	ITGA4-ITGB1-CD53 complex	3	Down-regulated	12.52	ITGB1 ITGA4 CD53
918	PAR3-PAR6-PALS1 complex	3	Down-regulated	12.38	MPP5 PARD3 PARD6A
2946	YY1-Notch1-RBP-Jkappa complex	3	Down-regulated	12.36	YY1 NOTCH1 RBPJ
2172	Ubiquitin E3 ligase (CDT1, DDB1, CUL4A, RBX1)	3	Down-regulated	12.27	CDT1 CUL4A RBX1
1372	Rb-tal-1-E2A-Lmo2-Ldb1 complex	3	Down-regulated	11.92	TCF3 LDB1 RB1
1474	SMAD3/4-E2F4/5-p107-DP1 complex	3	Up-regulated	11.46	TFDP1 SMAD3 SMAD4 E2F5 E2F4 RBL1
2972	ITGA9-ITGB1-VEGFA complex	3	Up-regulated	11.45	VEGFA ITGB1 ITGA9
2321	ITGA6-ITGB4-FYN complex	3	Up-regulated	11.03	ITGA6 ITGB4 FYN
2211	BARD1-BRCA1-CSTF complex	3	Up-regulated	10.97	BARD1 BRCA1 CSTF2 CSTF3 CSTF1
304	SRCAP-associated chromatin remodeling complex	3	Up-regulated	10.92	YEATS4 ACTR6 ZNHIT1 SRCAP VPS72 EAF2 RUVBL2 RUVBL1 H2AFZ ACTL6A
2960	SLP-76-PLC-gamma-1-ITK complex, alpha-TCR stimulated	3	Up-regulated	10.88	LCP2 PLCG1 ITK
2826	ITGB3-ITGAV-VTN complex	3	Up-regulated	10.79	ITGB3 ITGAV VTN
813	Upf complex (UPF1, UPF2, UPF3b)	3	Up-regulated	10.52	UPF2 UPF1 UPF3B
559	Decapping complex	3	Up-regulated	10.2	DDX6 DCP1A DCP2 EDC3 EDC4
2236	ASF1-histone containing complex	3	Up-regulated	10.18	HIST1H3A ASF1A ASF1B ST13 CHAF1B NASP CHEK2
934	FACT-NEK9 complex	3	Up-regulated	10.1	SUPT16H SSRP1 NEK9
5199	Kinase maturation complex 1	3	Up-regulated	9.73	YWHAH YWHAB HSP90AA1 CDC37 YWHAQ MARK2 YWHAG MAP3K3 TRAF7 PDRG1 YWHAZ PFDN2 YWHAE HSP90AB1 HSPA4 MAP2K5
3677	RIN1-STAM2-HRS complex	3	Down-regulated	9.43	HGS RIN1 STAM2

## Sheet: S3c_PathwayActivityPatientSampl
Table S3c: Pathways with the highest activity score differences between the samples with altered PQRs and all other samples. Top 10 patwhays for every pair with an altered PQR are shown. P-values are calculated with the two-sided Mann-Whitney test and corrected for multiple testing with the BH method. Protein members of pathways significant for the same pair often strongly overlap.
Protein1	Protein2	Protein_names	Altered_PQR_score	Pathway	Median_patwhay_activity_score_in_samples_with_AlteredPQR	Median_patwhay_activity_score_in_other_samples	P-value_difference_between_two_sets_of_samples	Adjusted_p-value
Q13105	Q9Y6K1	ZBTB17-DNMT3A	260.01	PSP:KinaseSubstrate:CDK2	-0.663727	-5.13525	1.00195e-06	7.0417e-05
Q13105	Q9Y6K1	ZBTB17-DNMT3A	260.01	PSP:KinaseSubstrate:CDK1	-1.01441	-4.59878	1.06004e-06	7.0417e-05
Q13105	Q9Y6K1	ZBTB17-DNMT3A	260.01	PID_BARD1_PATHWAY	0.574305	-1.65077	4.40174e-06	0.000155939
Q13105	Q9Y6K1	ZBTB17-DNMT3A	260.01	PSP:KinaseSubstrate:CHEK1	-0.818538	-3.09301	9.649e-06	0.000230092
Q13105	Q9Y6K1	ZBTB17-DNMT3A	260.01	PSP:KinaseSubstrate:PLK1	-0.388773	-2.35986	1.12529e-05	0.000240579
Q13105	Q9Y6K1	ZBTB17-DNMT3A	260.01	PSP:KinaseSubstrate:CDK4	-0.0605415	-1.46721	3.05263e-05	0.000343357
Q13105	Q9Y6K1	ZBTB17-DNMT3A	260.01	PSP:KinaseSubstrate:AURKA	-0.528011	-1.81392	3.70592e-05	0.000372595
Q13105	Q9Y6K1	ZBTB17-DNMT3A	260.01	PSP:KinaseSubstrate:CHEK2	-0.0883816	-1.88066	5.17982e-05	0.000460979
Q13105	Q9Y6K1	ZBTB17-DNMT3A	260.01	REACTOME_TRANSPORT_OF_INORGANIC_CATIONS_ANIONS_AND_AMINO_ACIDS_OLIGOPEPTIDES	-0.688775	1.06523	0.00011404	0.000692443
Q13105	Q9Y6K1	ZBTB17-DNMT3A	260.01	REACTOME_NEURONAL_SYSTEM	-1.32564	0.42011	0.000119333	0.000704853
A0A024QZQ1	I6L9H2	SIRT1-DNMT1	173.79	PSP:KinaseSubstrate:CDK2	-3.1724	-5.07075	0.000126286	0.000735315
A0A024QZQ1	I6L9H2	SIRT1-DNMT1	173.79	PSP:KinaseSubstrate:SGK1	-1.18408	0.00165793	0.00020927	0.000950539
A0A024QZQ1	I6L9H2	SIRT1-DNMT1	173.79	PSP:KinaseSubstrate:AURKB	-1.13863	-2.01063	0.00146057	0.00252177
A0A024QZQ1	I6L9H2	SIRT1-DNMT1	173.79	KEGG_CELL_CYCLE	0.59329	-2.13178	0.00151444	0.00257954
A0A024QZQ1	I6L9H2	SIRT1-DNMT1	173.79	PSP:KinaseSubstrate:CDK1	-2.64001	-4.72256	0.00151444	0.00257954
A0A024QZQ1	I6L9H2	SIRT1-DNMT1	173.79	PSP:KinaseSubstrate:ATM	-0.105441	-1.38701	0.00168721	0.00277227
A0A024QZQ1	I6L9H2	SIRT1-DNMT1	173.79	KEGG_ADIPOCYTOKINE_SIGNALING_PATHWAY	-1.79365	-0.600148	0.00208832	0.00320221
A0A024QZQ1	I6L9H2	SIRT1-DNMT1	173.79	KEGG_INSULIN_SIGNALING_PATHWAY	-2.39873	-1.21845	0.00232011	0.00342492
A0A024QZQ1	I6L9H2	SIRT1-DNMT1	173.79	KEGG_TYPE_II_DIABETES_MELLITUS	-0.296232	0.685584	0.00285579	0.00398782
A0A024QZQ1	I6L9H2	SIRT1-DNMT1	173.79	PID_PLK1_PATHWAY	-0.503234	-1.97564	0.00305804	0.00417925
Q8IZL9	P20794	CDK20-MAK	170.05	KEGG_TYPE_II_DIABETES_MELLITUS	-1.2558	0.35613	7.70377e-05	0.000555388
Q8IZL9	P20794	CDK20-MAK	170.05	BIOCARTA_PAR1_PATHWAY	-1.88734	-0.567415	0.000434707	0.00128497
Q8IZL9	P20794	CDK20-MAK	170.05	KEGG_JAK_STAT_SIGNALING_PATHWAY	-1.23024	0.792686	0.000659921	0.00158996
Q8IZL9	P20794	CDK20-MAK	170.05	PID_RAS_PATHWAY	-0.498388	0.943012	0.000694689	0.00163233
Q8IZL9	P20794	CDK20-MAK	170.05	KEGG_CHEMOKINE_SIGNALING_PATHWAY	-1.67041	0.720813	0.000731154	0.00168519
Q8IZL9	P20794	CDK20-MAK	170.05	BIOCARTA_MYOSIN_PATHWAY	-2.46708	-1.1464	0.0010936	0.0020588
Q8IZL9	P20794	CDK20-MAK	170.05	BIOCARTA_GH_PATHWAY	-2.48508	-0.49625	0.00114909	0.00213305
Q8IZL9	P20794	CDK20-MAK	170.05	REACTOME_SIGNALING_BY_GPCR	-1.03972	1.0091	0.00133155	0.00236159
Q8IZL9	P20794	CDK20-MAK	170.05	REACTOME_GPCR_DOWNSTREAM_SIGNALING	-1.34722	1.2041	0.00215028	0.0032619
Q8IZL9	P20794	CDK20-MAK	170.05	KEGG_ALDOSTERONE_REGULATED_SODIUM_REABSORPTION	-1.09733	0.285897	0.00259128	0.00372471
B2RUU3	A4D1X5	DOCK1-ELMO1	159.39	ST_T_CELL_SIGNAL_TRANSDUCTION	0.25885	-1.09408	8.59598e-06	0.000221919
B2RUU3	A4D1X5	DOCK1-ELMO1	159.39	PID_TCR_PATHWAY	0.349931	-1.67981	2.825e-05	0.000341201
B2RUU3	A4D1X5	DOCK1-ELMO1	159.39	KEGG_T_CELL_RECEPTOR_SIGNALING_PATHWAY	0.137823	-1.53143	3.848e-05	0.0003848
B2RUU3	A4D1X5	DOCK1-ELMO1	159.39	REACTOME_ADAPTIVE_IMMUNE_SYSTEM	1.92818	-0.37718	4.02012e-05	0.000397736
B2RUU3	A4D1X5	DOCK1-ELMO1	159.39	PID_CD8_TCR_PATHWAY	0.144386	-1.41034	5.68527e-05	0.000476885
B2RUU3	A4D1X5	DOCK1-ELMO1	159.39	REACTOME_TCR_SIGNALING	0.282416	-1.27697	0.000148737	0.000797264
B2RUU3	A4D1X5	DOCK1-ELMO1	159.39	REACTOME_GENERATION_OF_SECOND_MESSENGER_MOLECULES	0.00168554	-1.6074	0.000222364	0.000975977
B2RUU3	A4D1X5	DOCK1-ELMO1	159.39	REACTOME_SIGNALING_BY_THE_B_CELL_RECEPTOR_BCR	1.41506	0.0107605	0.000240708	0.0010061
B2RUU3	A4D1X5	DOCK1-ELMO1	159.39	PID_TXA2PATHWAY	1.24563	0.0851852	0.00032924	0.00113922
B2RUU3	A4D1X5	DOCK1-ELMO1	159.39	REACTOME_ANTIGEN_ACTIVATES_B_CELL_RECEPTOR_LEADING_TO_GENERATION_OF_SECOND_MESSENGERS	0.73708	-1.03041	0.000384165	0.0012111
O60925	Q99471	PFDN1-PFDN5	158.48	PSP:KinaseSubstrate:ATM	0.624577	-1.49279	2.06093e-05	0.000303176
O60925	Q99471	PFDN1-PFDN5	158.48	BIOCARTA_CDC42RAC_PATHWAY	0.610885	1.6321	2.39589e-05	0.000318311
O60925	Q99471	PFDN1-PFDN5	158.48	REACTOME_GPCR_DOWNSTREAM_SIGNALING	-0.59153	1.74297	6.99196e-05	0.00052866
O60925	Q99471	PFDN1-PFDN5	158.48	REACTOME_G_ALPHA_Z_SIGNALLING_EVENTS	-1.26811	0.689305	6.99196e-05	0.00052866
O60925	Q99471	PFDN1-PFDN5	158.48	REACTOME_CLASS_A1_RHODOPSIN_LIKE_RECEPTORS	1.2825	2.69437	0.000128084	0.000737749
O60925	Q99471	PFDN1-PFDN5	158.48	BIOCARTA_NDKDYNAMIN_PATHWAY	-1.56732	-0.0510362	0.000146861	0.000796827
O60925	Q99471	PFDN1-PFDN5	158.48	PID_THROMBIN_PAR1_PATHWAY	-0.605331	0.814497	0.000146861	0.000796827
O60925	Q99471	PFDN1-PFDN5	158.48	BIOCARTA_MEF2D_PATHWAY	-0.581541	0.399905	0.000153675	0.000814841
O60925	Q99471	PFDN1-PFDN5	158.48	KEGG_ENDOCYTOSIS	-1.54375	0.281172	0.000168208	0.000854825
O60925	Q99471	PFDN1-PFDN5	158.48	KEGG_CALCIUM_SIGNALING_PATHWAY	-1.11779	1.4143	0.000251097	0.00100826
Q96NL6	Q9BYV8	SCLT1-CEP41	153.92	KEGG_GLUTATHIONE_METABOLISM	0.889887	-0.380554	0.00137833	0.00240948
Q96NL6	Q9BYV8	SCLT1-CEP41	153.92	KEGG_CYTOKINE_CYTOKINE_RECEPTOR_INTERACTION	1.79128	2.69984	0.00199558	0.0031113
Q96NL6	Q9BYV8	SCLT1-CEP41	153.92	PID_BARD1_PATHWAY	-0.136476	-1.65077	0.00230689	0.00341625
Q96NL6	Q9BYV8	SCLT1-CEP41	153.92	REACTOME_ACTIVATION_OF_THE_MRNA_UPON_BINDING_OF_THE_CAP_BINDING_COMPLEX_AND_EIFS_AND_SUBSEQUENT_BINDING_TO_43S	-0.0791895	-1.23351	0.00352658	0.00464879
Q96NL6	Q9BYV8	SCLT1-CEP41	153.92	REACTOME_FORMATION_OF_THE_TERNARY_COMPLEX_AND_SUBSEQUENTLY_THE_43S_COMPLEX	0.165778	-0.772722	0.00418938	0.00534073
Q96NL6	Q9BYV8	SCLT1-CEP41	153.92	PID_FOXM1_PATHWAY	0.585259	-0.65958	0.00479887	0.00593478
Q96NL6	Q9BYV8	SCLT1-CEP41	153.92	PSP:KinaseSubstrate:AURKA	-0.746607	-1.71066	0.00530747	0.00641256
Q96NL6	Q9BYV8	SCLT1-CEP41	153.92	BIOCARTA_MEF2D_PATHWAY	-0.164425	0.412221	0.00626416	0.0072912
Q96NL6	Q9BYV8	SCLT1-CEP41	153.92	REACTOME_G_ALPHA1213_SIGNALLING_EVENTS	-1.03628	-0.0604443	0.00647318	0.00747833
Q96NL6	Q9BYV8	SCLT1-CEP41	153.92	PID_SHP2_PATHWAY	-1.0807	-0.299171	0.00691012	0.00790457
A0A024QZQ1	A0A090N8E9	SIRT1-EZH2	142.59	PSP:KinaseSubstrate:CDK2	-2.76939	-5.26362	9.18698e-06	0.000221919
A0A024QZQ1	A0A090N8E9	SIRT1-EZH2	142.59	PSP:KinaseSubstrate:PLK1	-0.862321	-2.5021	1.11223e-05	0.000240579
A0A024QZQ1	A0A090N8E9	SIRT1-EZH2	142.59	PSP:KinaseSubstrate:AURKB	-0.944928	-2.03947	1.4092e-05	0.000257094
A0A024QZQ1	A0A090N8E9	SIRT1-EZH2	142.59	PSP:KinaseSubstrate:CDK1	-1.92375	-4.90548	2.46093e-05	0.000318893
A0A024QZQ1	A0A090N8E9	SIRT1-EZH2	142.59	REACTOME_ACTIVATION_OF_THE_MRNA_UPON_BINDING_OF_THE_CAP_BINDING_COMPLEX_AND_EIFS_AND_SUBSEQUENT_BINDING_TO_43S	0.119283	-1.47995	4.83907e-05	0.000452295
A0A024QZQ1	A0A090N8E9	SIRT1-EZH2	142.59	REACTOME_G2_M_CHECKPOINTS	0.28742	-1.61255	5.28643e-05	0.000466008
A0A024QZQ1	A0A090N8E9	SIRT1-EZH2	142.59	PSP:KinaseSubstrate:CHEK2	-0.488806	-1.9103	8.53501e-05	0.000583644
A0A024QZQ1	A0A090N8E9	SIRT1-EZH2	142.59	REACTOME_ACTIVATION_OF_ATR_IN_RESPONSE_TO_REPLICATION_STRESS	0.477818	-1.10226	8.90946e-05	0.000604803
A0A024QZQ1	A0A090N8E9	SIRT1-EZH2	142.59	REACTOME_ACTIVATION_OF_THE_PRE_REPLICATIVE_COMPLEX	0.797603	-1.099	9.29939e-05	0.000624436
A0A024QZQ1	A0A090N8E9	SIRT1-EZH2	142.59	REACTOME_CELL_CYCLE_CHECKPOINTS	1.0594	-0.893143	9.7054e-05	0.000643974
Q562F6	Q8N2Z9	SGO2-CENPS	139.38	KEGG_MISMATCH_REPAIR	1.49256	-0.359252	2.72815e-05	0.000333839
Q562F6	Q8N2Z9	SGO2-CENPS	139.38	PSP:KinaseSubstrate:CDK2	-1.06695	-4.66147	4.92696e-05	0.000455941
Q562F6	Q8N2Z9	SGO2-CENPS	139.38	PID_AURORA_B_PATHWAY	0.462026	-1.65831	7.37421e-05	0.000540825
Q562F6	Q8N2Z9	SGO2-CENPS	139.38	PSP:KinaseSubstrate:CDK1	-1.07993	-4.34894	0.00023478	0.00100389
Q562F6	Q8N2Z9	SGO2-CENPS	139.38	PID_E2F_PATHWAY	0.4118	-1.30504	0.000261101	0.0010311
Q562F6	Q8N2Z9	SGO2-CENPS	139.38	PSP:KinaseSubstrate:PLK1	-0.569833	-2.2656	0.000339505	0.00113985
Q562F6	Q8N2Z9	SGO2-CENPS	139.38	PID_RB_1PATHWAY	1.23819	-0.262702	0.000486757	0.00137124
Q562F6	Q8N2Z9	SGO2-CENPS	139.38	PID_INTEGRIN3_PATHWAY	-0.558153	1.14362	0.000512108	0.00139917
Q562F6	Q8N2Z9	SGO2-CENPS	139.38	REACTOME_NEUROTRANSMITTER_RECEPTOR_BINDING_AND_DOWNSTREAM_TRANSMISSION_IN_THE_POSTSYNAPTIC_CELL	-2.04889	-0.200389	0.000566543	0.00146765
Q562F6	Q8N2Z9	SGO2-CENPS	139.38	REACTOME_G2_M_CHECKPOINTS	1.04519	-1.32495	0.000626328	0.00154207
P42684	P04626	ABL2-ERBB2	134.73	KEGG_FRUCTOSE_AND_MANNOSE_METABOLISM	0.679202	-0.813418	2.5625e-05	0.000321884
P42684	P04626	ABL2-ERBB2	134.73	REACTOME_NOTCH1_INTRACELLULAR_DOMAIN_REGULATES_TRANSCRIPTION	-0.522146	0.556353	0.000489283	0.00137124
P42684	P04626	ABL2-ERBB2	134.73	PID_SYNDECAN_4_PATHWAY	1.7386	-0.0549952	0.000679283	0.00160979
P42684	P04626	ABL2-ERBB2	134.73	PID_VEGFR1_2_PATHWAY	-0.246676	-1.43169	0.000745025	0.00169489
P42684	P04626	ABL2-ERBB2	134.73	REACTOME_ACTIVATION_OF_THE_MRNA_UPON_BINDING_OF_THE_CAP_BINDING_COMPLEX_AND_EIFS_AND_SUBSEQUENT_BINDING_TO_43S	0.820719	-1.17114	0.000780068	0.00173085
P42684	P04626	ABL2-ERBB2	134.73	REACTOME_THE_ROLE_OF_NEF_IN_HIV1_REPLICATION_AND_DISEASE_PATHOGENESIS	1.50326	0.402721	0.000894591	0.00184677
P42684	P04626	ABL2-ERBB2	134.73	KEGG_PRION_DISEASES	1.06767	-0.614747	0.00117176	0.00216218
P42684	P04626	ABL2-ERBB2	134.73	KEGG_GAP_JUNCTION	-0.0328033	-1.45519	0.00122503	0.00222402
P42684	P04626	ABL2-ERBB2	134.73	BIOCARTA_RARRXR_PATHWAY	-0.564365	0.227314	0.00152651	0.00259298
P42684	P04626	ABL2-ERBB2	134.73	REACTOME_GOLGI_ASSOCIATED_VESICLE_BIOGENESIS	-0.038609	-0.593356	0.00152651	0.00259298
P42336	P12931	PIK3CA-SRC	132.26	PSP:KinaseSubstrate:SGK1	-1.33094	-0.0945117	1.96003e-05	0.000293824
P42336	P12931	PIK3CA-SRC	132.26	BIOCARTA_VEGF_PATHWAY	0.590496	-0.552157	4.34783e-05	0.000421196
P42336	P12931	PIK3CA-SRC	132.26	KEGG_PATHOGENIC_ESCHERICHIA_COLI_INFECTION	0.91056	-0.562141	0.000144492	0.00079279
P42336	P12931	PIK3CA-SRC	132.26	REACTOME_ADAPTIVE_IMMUNE_SYSTEM	1.83155	-0.37718	0.000157441	0.000824904
P42336	P12931	PIK3CA-SRC	132.26	PSP:KinaseSubstrate:RPS6KB1	-1.82462	-0.62883	0.000240258	0.0010061
P42336	P12931	PIK3CA-SRC	132.26	ST_PHOSPHOINOSITIDE_3_KINASE_PATHWAY	1.16528	-0.555785	0.000320913	0.00112454
P42336	P12931	PIK3CA-SRC	132.26	REACTOME_PHOSPHOLIPID_METABOLISM	0.387855	-0.767521	0.000334318	0.00113922
P42336	P12931	PIK3CA-SRC	132.26	REACTOME_MHC_CLASS_II_ANTIGEN_PRESENTATION	0.780432	-0.367256	0.000770216	0.00172188
P42336	P12931	PIK3CA-SRC	132.26	REACTOME_NUCLEAR_SIGNALING_BY_ERBB4	-1.66368	-0.0702621	0.00108563	0.00205763
P42336	P12931	PIK3CA-SRC	132.26	PID_TXA2PATHWAY	1.17732	0.0851852	0.00126105	0.00227282
Q13033	Q9P289	STRN3-STK26	131.69	REACTOME_CELL_CYCLE_CHECKPOINTS	1.51917	-0.883739	5.38306e-07	4.95763e-05
Q13033	Q9P289	STRN3-STK26	131.69	REACTOME_G2_M_CHECKPOINTS	0.486877	-1.61255	3.29845e-06	0.000130534
Q13033	Q9P289	STRN3-STK26	131.69	REACTOME_MITOTIC_M_M_G1_PHASES	1.83365	-0.539232	1.0124e-05	0.000232476
Q13033	Q9P289	STRN3-STK26	131.69	REACTOME_ACTIVATION_OF_ATR_IN_RESPONSE_TO_REPLICATION_STRESS	0.605504	-1.10974	1.06649e-05	0.000236152
Q13033	Q9P289	STRN3-STK26	131.69	KEGG_DNA_REPLICATION	0.886432	-0.828404	1.12335e-05	0.000240579
Q13033	Q9P289	STRN3-STK26	131.69	REACTOME_DNA_REPLICATION	1.75463	-0.848564	1.24585e-05	0.000248936
Q13033	Q9P289	STRN3-STK26	131.69	REACTOME_G1_S_TRANSITION	2.39731	0.0782911	1.38104e-05	0.000257094
Q13033	Q9P289	STRN3-STK26	131.69	REACTOME_DNA_STRAND_ELONGATION	1.18602	-0.826575	1.61035e-05	0.000272296
Q13033	Q9P289	STRN3-STK26	131.69	REACTOME_CELL_CYCLE	1.46157	-1.80025	1.87568e-05	0.000288564
Q13033	Q9P289	STRN3-STK26	131.69	REACTOME_MITOTIC_G1_G1_S_PHASES	2.03933	-0.00216646	1.87568e-05	0.000288564
Q96QZ7	Q96SB4	MAGI1-SRPK1	129.56	PSP:KinaseSubstrate:CDK2	-1.95648	-5.19976	1.44851e-05	0.000259061
Q96QZ7	Q96SB4	MAGI1-SRPK1	129.56	PSP:KinaseSubstrate:CDK1	-2.51224	-4.82654	1.67549e-05	0.000274079
Q96QZ7	Q96SB4	MAGI1-SRPK1	129.56	REACTOME_NEP_NS2_INTERACTS_WITH_THE_CELLULAR_EXPORT_MACHINERY	0.864683	-0.815523	0.000101626	0.000663241
Q96QZ7	Q96SB4	MAGI1-SRPK1	129.56	REACTOME_METABOLISM_OF_NON_CODING_RNA	0.658364	-0.812207	0.000137999	0.000765653
Q96QZ7	Q96SB4	MAGI1-SRPK1	129.56	REACTOME_REGULATORY_RNA_PATHWAYS	0.747502	-0.0936474	0.000163969	0.000845177
Q96QZ7	Q96SB4	MAGI1-SRPK1	129.56	REACTOME_REGULATION_OF_GLUCOKINASE_BY_GLUCOKINASE_REGULATORY_PROTEIN	0.78261	-0.821301	0.000178616	0.000885203
Q96QZ7	Q96SB4	MAGI1-SRPK1	129.56	REACTOME_FORMATION_OF_THE_TERNARY_COMPLEX_AND_SUBSEQUENTLY_THE_43S_COMPLEX	0.279572	-1.37835	0.000220797	0.000975977
Q96QZ7	Q96SB4	MAGI1-SRPK1	129.56	PSP:KinaseSubstrate:SGK1	-1.24197	-0.0369451	0.000240156	0.0010061
Q96QZ7	Q96SB4	MAGI1-SRPK1	129.56	REACTOME_ACTIVATION_OF_THE_MRNA_UPON_BINDING_OF_THE_CAP_BINDING_COMPLEX_AND_EIFS_AND_SUBSEQUENT_BINDING_TO_43S	-0.206019	-1.36617	0.00033466	0.00113922
Q96QZ7	Q96SB4	MAGI1-SRPK1	129.56	REACTOME_SIGNALING_BY_NOTCH1	-0.294128	0.674742	0.000348663	0.00115025
P46531	P49336	NOTCH1-CDK8	125.02	PID_MYC_PATHWAY	0.252933	-1.01891	2.49041e-06	0.000109236
P46531	P49336	NOTCH1-CDK8	125.02	PSP:KinaseSubstrate:CSNK2A1	-0.854085	-2.70056	0.000223849	0.000975977
P46531	P49336	NOTCH1-CDK8	125.02	REACTOME_TRANSPORT_OF_GLUCOSE_AND_OTHER_SUGARS_BILE_SALTS_AND_ORGANIC_ACIDS_METAL_IONS_AND_AMINE_COMPOUNDS	-0.489093	1.30676	0.000244863	0.00100826
P46531	P49336	NOTCH1-CDK8	125.02	REACTOME_CLASS_B_2_SECRETIN_FAMILY_RECEPTORS	-0.293558	1.01407	0.000333901	0.00113922
P46531	P49336	NOTCH1-CDK8	125.02	PSP:KinaseSubstrate:CHEK2	-0.636197	-1.81269	0.000663149	0.00159361
P46531	P49336	NOTCH1-CDK8	125.02	PID_RB_1PATHWAY	0.860386	-0.408248	0.00075155	0.00169489
P46531	P49336	NOTCH1-CDK8	125.02	KEGG_SPLICEOSOME	0.111723	-1.67005	0.000783369	0.00173085
P46531	P49336	NOTCH1-CDK8	125.02	PID_FOXM1_PATHWAY	1.13611	-0.642145	0.000886487	0.00183615
P46531	P49336	NOTCH1-CDK8	125.02	PID_MYC_ACTIV_PATHWAY	-0.337371	-1.41609	0.0010436	0.00200733
P46531	P49336	NOTCH1-CDK8	125.02	REACTOME_SLC_MEDIATED_TRANSMEMBRANE_TRANSPORT	-0.362896	1.04566	0.00108671	0.00205763
P37275	Q92769	ZEB1-HDAC2	123.44	BIOCARTA_ATRBRCA_PATHWAY	0.750878	-1.30224	3.42064e-05	0.000356271
P37275	Q92769	ZEB1-HDAC2	123.44	PSP:KinaseSubstrate:RPS6KB1	-1.82421	-0.718288	0.000197096	0.000930453
P37275	Q92769	ZEB1-HDAC2	123.44	PSP:KinaseSubstrate:SGK1	-1.62787	-0.157253	0.000226339	0.000978547
P37275	Q92769	ZEB1-HDAC2	123.44	BIOCARTA_TEL_PATHWAY	-0.370073	-1.35704	0.000484932	0.00137124
P37275	Q92769	ZEB1-HDAC2	123.44	REACTOME_DOUBLE_STRAND_BREAK_REPAIR	0.0539767	-1.5849	0.000529112	0.00142424
P37275	Q92769	ZEB1-HDAC2	123.44	PID_BARD1_PATHWAY	0.260375	-1.56047	0.00071503	0.0016583
P37275	Q92769	ZEB1-HDAC2	123.44	REACTOME_HOMOLOGOUS_RECOMBINATION_REPAIR_OF_REPLICATION_INDEPENDENT_DOUBLE_STRAND_BREAKS	0.159618	-1.54296	0.001001	0.00197457
P37275	Q92769	ZEB1-HDAC2	123.44	PSP:KinaseSubstrate:PRKCZ	-1.37341	-0.579506	0.00118074	0.00217014
P37275	Q92769	ZEB1-HDAC2	123.44	PID_AVB3_OPN_PATHWAY	-1.45398	0.164002	0.00138991	0.0024229
P37275	Q92769	ZEB1-HDAC2	123.44	PSP:KinaseSubstrate:PRKAA1	-1.73587	-0.557876	0.00163279	0.00271234
P35226	Q14781	BMI1-CBX2	117.21	PID_BARD1_PATHWAY	0.552648	-1.65077	1.40109e-05	0.000257094
P35226	Q14781	BMI1-CBX2	117.21	PSP:KinaseSubstrate:CHEK1	-1.23848	-3.19137	3.03237e-05	0.000343357
P35226	Q14781	BMI1-CBX2	117.21	BIOCARTA_FMLP_PATHWAY	-1.53853	0.0317244	6.67558e-05	0.000526126
P35226	Q14781	BMI1-CBX2	117.21	PSP:KinaseSubstrate:MTOR	-0.77632	-2.31766	0.00011429	0.000692443
P35226	Q14781	BMI1-CBX2	117.21	BIOCARTA_ACTINY_PATHWAY	0.136059	1.22276	0.00015525	0.000819713
P35226	Q14781	BMI1-CBX2	117.21	PSP:KinaseSubstrate:CDK2	-1.7788	-4.7852	0.000192578	0.000915941
P35226	Q14781	BMI1-CBX2	117.21	BIOCARTA_BARR_MAPK_PATHWAY	-2.01903	-0.631054	0.000200991	0.000936952
P35226	Q14781	BMI1-CBX2	117.21	REACTOME_DCC_MEDIATED_ATTRACTIVE_SIGNALING	-1.53447	-0.0178089	0.000228351	0.000980907
P35226	Q14781	BMI1-CBX2	117.21	BIOCARTA_TEL_PATHWAY	-0.334243	-1.38433	0.000332885	0.00113922
P35226	Q14781	BMI1-CBX2	117.21	PSP:KinaseSubstrate:PRKDC	-0.422192	-1.41194	0.00034693	0.00115025
Q13242	Q9NYV4	SRSF9-CDK12	116.09	PSP:KinaseSubstrate:RPS6KB1	-2.08213	-0.706905	0.000181652	0.000889139
Q13242	Q9NYV4	SRSF9-CDK12	116.09	REACTOME_GROWTH_HORMONE_RECEPTOR_SIGNALING	-2.3178	-0.620072	0.00150337	0.00256538
Q13242	Q9NYV4	SRSF9-CDK12	116.09	PID_INTEGRIN_A9B1_PATHWAY	1.05356	0.218812	0.00526387	0.00638253
Q13242	Q9NYV4	SRSF9-CDK12	116.09	REACTOME_NUCLEAR_SIGNALING_BY_ERBB4	-1.97694	-0.219861	0.00526387	0.00638253
Q13242	Q9NYV4	SRSF9-CDK12	116.09	REACTOME_SPHINGOLIPID_DE_NOVO_BIOSYNTHESIS	0.904285	0.0645021	0.00636126	0.00738574
Q13242	Q9NYV4	SRSF9-CDK12	116.09	BIOCARTA_ARAP_PATHWAY	0.269606	-0.347576	0.006604	0.00761528
Q13242	Q9NYV4	SRSF9-CDK12	116.09	DEPOD:PhosphataseSubstrate:PTPN6	-1.50172	-0.488051	0.00685504	0.00784639
Q13242	Q9NYV4	SRSF9-CDK12	116.09	PID_AP1_PATHWAY	-2.36857	-1.16427	0.00794713	0.0088566
Q13242	Q9NYV4	SRSF9-CDK12	116.09	PID_SHP2_PATHWAY	-1.09526	-0.480072	0.0095299	0.0102638
Q13242	Q9NYV4	SRSF9-CDK12	116.09	PSP:KinaseSubstrate:ABL1	-1.76632	-0.691741	0.0095299	0.0102638
A0A024RCZ8	D0PNI1	KLC4-YWHAZ	116.05	KEGG_AMINO_SUGAR_AND_NUCLEOTIDE_SUGAR_METABOLISM	-1.06956	0.615164	0.000186683	0.000908978
A0A024RCZ8	D0PNI1	KLC4-YWHAZ	116.05	BIOCARTA_HDAC_PATHWAY	-0.842356	-0.121774	0.000272166	0.00105684
A0A024RCZ8	D0PNI1	KLC4-YWHAZ	116.05	KEGG_ADIPOCYTOKINE_SIGNALING_PATHWAY	-2.03312	-0.67031	0.000283656	0.00108229
A0A024RCZ8	D0PNI1	KLC4-YWHAZ	116.05	PSP:KinaseSubstrate:CDK1	-2.20335	-4.52983	0.000320913	0.00112454
A0A024RCZ8	D0PNI1	KLC4-YWHAZ	116.05	PSP:KinaseSubstrate:RPS6KB1	-1.57651	-0.62883	0.000426394	0.00128151
A0A024RCZ8	D0PNI1	KLC4-YWHAZ	116.05	PID_AURORA_B_PATHWAY	-0.428823	-1.71321	0.000443871	0.00130016
A0A024RCZ8	D0PNI1	KLC4-YWHAZ	116.05	REACTOME_ENERGY_DEPENDENT_REGULATION_OF_MTOR_BY_LKB1_AMPK	-1.47811	-0.267555	0.000586237	0.00148962
A0A024RCZ8	D0PNI1	KLC4-YWHAZ	116.05	KEGG_STARCH_AND_SUCROSE_METABOLISM	-1.64617	-0.28096	0.000831885	0.00179039
A0A024RCZ8	D0PNI1	KLC4-YWHAZ	116.05	REACTOME_NUCLEAR_SIGNALING_BY_ERBB4	-1.84653	-0.215952	0.000933022	0.00190287
A0A024RCZ8	D0PNI1	KLC4-YWHAZ	116.05	DEPOD:PhosphataseSubstrate:CDC14A	-0.0276341	-1.86346	0.00100665	0.00198135
O00401	P12931	WASL-SRC	115.38	REACTOME_ADAPTIVE_IMMUNE_SYSTEM	2.27878	-0.355261	1.68691e-05	0.000274079
O00401	P12931	WASL-SRC	115.38	ST_T_CELL_SIGNAL_TRANSDUCTION	0.287093	-0.940275	0.000639131	0.00155804
O00401	P12931	WASL-SRC	115.38	REACTOME_EFFECTS_OF_PIP2_HYDROLYSIS	0.565905	-0.374448	0.000782473	0.00173085
O00401	P12931	WASL-SRC	115.38	PSP:KinaseSubstrate:CHEK1	-1.17624	-2.94081	0.000814506	0.00176571
O00401	P12931	WASL-SRC	115.38	BIOCARTA_MTA3_PATHWAY	-0.95083	0.171097	0.000847752	0.00179388
O00401	P12931	WASL-SRC	115.38	REACTOME_CELL_SURFACE_INTERACTIONS_AT_THE_VASCULAR_WALL	1.63776	-0.117198	0.00103368	0.00199831
O00401	P12931	WASL-SRC	115.38	REACTOME_IMMUNE_SYSTEM	1.62399	-0.483356	0.00120887	0.00220225
O00401	P12931	WASL-SRC	115.38	PID_TXA2PATHWAY	1.50379	0.143659	0.00135783	0.00238262
O00401	P12931	WASL-SRC	115.38	PID_RXR_VDR_PATHWAY	0.803666	1.67671	0.00135783	0.00238262
O00401	P12931	WASL-SRC	115.38	REACTOME_NUCLEAR_RECEPTOR_TRANSCRIPTION_PATHWAY	0.299396	1.44932	0.00152357	0.00259272
Q4AC94	Q7Z460	C2CD3-CLASP1	112.89	PID_ATR_PATHWAY	0.737921	-1.18826	0.00149987	0.00256177
Q4AC94	Q7Z460	C2CD3-CLASP1	112.89	REACTOME_FANCONI_ANEMIA_PATHWAY	1.3267	-0.288965	0.00163189	0.00271234
Q4AC94	Q7Z460	C2CD3-CLASP1	112.89	PID_BARD1_PATHWAY	0.372068	-1.40425	0.00227401	0.00338821
Q4AC94	Q7Z460	C2CD3-CLASP1	112.89	REACTOME_ANTIVIRAL_MECHANISM_BY_IFN_STIMULATED_GENES	0.797958	-0.950606	0.00278531	0.00393823
Q4AC94	Q7Z460	C2CD3-CLASP1	112.89	PID_AURORA_B_PATHWAY	-0.304634	-1.65831	0.00314045	0.00427616
Q4AC94	Q7Z460	C2CD3-CLASP1	112.89	PSP:KinaseSubstrate:ATR	-0.632853	-1.70509	0.00520623	0.00633328
Q4AC94	Q7Z460	C2CD3-CLASP1	112.89	REACTOME_INTERFERON_SIGNALING	1.2537	-0.63198	0.00540738	0.00650985
Q4AC94	Q7Z460	C2CD3-CLASP1	112.89	PID_FOXM1_PATHWAY	1.16925	-0.554357	0.00583085	0.00688159
Q4AC94	Q7Z460	C2CD3-CLASP1	112.89	PID_FANCONI_PATHWAY	1.26909	-0.949718	0.00605361	0.0070905
Q4AC94	Q7Z460	C2CD3-CLASP1	112.89	REACTOME_OPIOID_SIGNALLING	-2.02528	-0.85609	0.00702328	0.00799467
Q9UM13	O00762	ANAPC10-UBE2C	110.95	REACTOME_CELL_CYCLE	2.22435	-1.62411	1.35331e-07	2.79684e-05
Q9UM13	O00762	ANAPC10-UBE2C	110.95	REACTOME_MITOTIC_G1_G1_S_PHASES	2.29773	-0.0364224	1.62635e-07	3.02502e-05
Q9UM13	O00762	ANAPC10-UBE2C	110.95	REACTOME_MITOTIC_M_M_G1_PHASES	2.76043	-0.656798	2.34102e-07	3.62859e-05
Q9UM13	O00762	ANAPC10-UBE2C	110.95	REACTOME_DEPOSITION_OF_NEW_CENPA_CONTAINING_NUCLEOSOMES_AT_THE_CENTROMERE	1.52703	-0.86057	2.64063e-07	3.77814e-05
Q9UM13	O00762	ANAPC10-UBE2C	110.95	REACTOME_CELL_CYCLE_MITOTIC	2.47498	-1.38669	3.16053e-07	4.13173e-05
Q9UM13	O00762	ANAPC10-UBE2C	110.95	REACTOME_G0_AND_EARLY_G1	0.895414	-1.24232	4.00941e-07	4.65416e-05
Q9UM13	O00762	ANAPC10-UBE2C	110.95	PID_PLK1_PATHWAY	0.863731	-2.01288	4.2538e-07	4.65416e-05
Q9UM13	O00762	ANAPC10-UBE2C	110.95	REACTOME_G1_S_TRANSITION	2.37856	0.0624228	4.51253e-07	4.66295e-05
Q9UM13	O00762	ANAPC10-UBE2C	110.95	PID_FOXM1_PATHWAY	1.72291	-0.855459	7.63491e-07	6.32789e-05
Q9UM13	O00762	ANAPC10-UBE2C	110.95	REACTOME_DNA_REPLICATION	2.68775	-0.347276	8.08934e-07	6.32789e-05
Q9UJX4	Q13257	ANAPC5-MAD2L1	107.67	REACTOME_G0_AND_EARLY_G1	0.948406	-1.24082	8.16501e-07	6.32789e-05
Q9UJX4	Q13257	ANAPC5-MAD2L1	107.67	REACTOME_E2F_MEDIATED_REGULATION_OF_DNA_REPLICATION	1.31016	-0.625716	9.75435e-07	7.0417e-05
Q9UJX4	Q13257	ANAPC5-MAD2L1	107.67	PID_PLK1_PATHWAY	0.679275	-2.01288	1.30858e-06	7.85149e-05
Q9UJX4	Q13257	ANAPC5-MAD2L1	107.67	PSP:KinaseSubstrate:PLK1	-0.365096	-2.47026	1.65145e-06	8.97026e-05
Q9UJX4	Q13257	ANAPC5-MAD2L1	107.67	REACTOME_MITOTIC_M_M_G1_PHASES	2.53011	-0.539232	2.20253e-06	0.000103867
Q9UJX4	Q13257	ANAPC5-MAD2L1	107.67	REACTOME_CELL_CYCLE_CHECKPOINTS	1.37285	-0.883739	2.92797e-06	0.000121023
Q9UJX4	Q13257	ANAPC5-MAD2L1	107.67	REACTOME_G1_S_TRANSITION	2.36421	0.0782911	4.33807e-06	0.000155939
Q9UJX4	Q13257	ANAPC5-MAD2L1	107.67	REACTOME_G2_M_CHECKPOINTS	0.776603	-1.60245	4.33807e-06	0.000155939
Q9UJX4	Q13257	ANAPC5-MAD2L1	107.67	REACTOME_DNA_REPLICATION	2.61204	-0.592509	4.58629e-06	0.000157972
Q9UJX4	Q13257	ANAPC5-MAD2L1	107.67	REACTOME_CYCLIN_A_B1_ASSOCIATED_EVENTS_DURING_G2_M_TRANSITION	0.806186	-1.04274	4.84807e-06	0.000161025
Q92831	Q9Y6Q9	KAT2B-NCOA3	107.06	BIOCARTA_ATRBRCA_PATHWAY	0.479184	-0.923817	0.000288237	0.00109089
Q92831	Q9Y6Q9	KAT2B-NCOA3	107.06	PID_BARD1_PATHWAY	0.260375	-1.56047	0.000327097	0.00113508
Q92831	Q9Y6Q9	KAT2B-NCOA3	107.06	PID_FANCONI_PATHWAY	1.23884	-1.02472	0.000355671	0.00115858
Q92831	Q9Y6Q9	KAT2B-NCOA3	107.06	REACTOME_FANCONI_ANEMIA_PATHWAY	1.19603	-0.294836	0.000867379	0.00181886
Q92831	Q9Y6Q9	KAT2B-NCOA3	107.06	BIOCARTA_MEF2D_PATHWAY	-0.366964	0.424538	0.000938064	0.00191045
Q92831	Q9Y6Q9	KAT2B-NCOA3	107.06	PID_P73PATHWAY	0.238968	-0.814259	0.00154397	0.00261654
Q92831	Q9Y6Q9	KAT2B-NCOA3	107.06	BIOCARTA_HDAC_PATHWAY	-0.567782	-0.121774	0.00231922	0.00342492
Q92831	Q9Y6Q9	KAT2B-NCOA3	107.06	BIOCARTA_ACTINY_PATHWAY	0.24235	1.22833	0.00277796	0.00393227
Q92831	Q9Y6Q9	KAT2B-NCOA3	107.06	BIOCARTA_RB_PATHWAY	-0.330755	-1.30082	0.0029836	0.00411074
Q92831	Q9Y6Q9	KAT2B-NCOA3	107.06	REACTOME_HOMOLOGOUS_RECOMBINATION_REPAIR_OF_REPLICATION_INDEPENDENT_DOUBLE_STRAND_BREAKS	-0.306702	-1.54908	0.00395253	0.00510535
Q9P2W9	O43264	STX18-ZW10	106.84	PSP:KinaseSubstrate:ATM	0.963743	-1.36042	8.72889e-05	0.000594715
Q9P2W9	O43264	STX18-ZW10	106.84	REACTOME_3_UTR_MEDIATED_TRANSLATIONAL_REGULATION	1.07637	-0.461818	0.000240328	0.0010061
Q9P2W9	O43264	STX18-ZW10	106.84	REACTOME_PHOSPHOLIPID_METABOLISM	-1.49033	-0.15071	0.000252415	0.00100826
Q9P2W9	O43264	STX18-ZW10	106.84	REACTOME_APC_C_CDH1_MEDIATED_DEGRADATION_OF_CDC20_AND_OTHER_APC_C_CDH1_TARGETED_PROTEINS_IN_LATE_MITOSIS_EARLY_G1	2.07964	0.507307	0.000292185	0.00109791
Q9P2W9	O43264	STX18-ZW10	106.84	REACTOME_REGULATION_OF_MITOTIC_CELL_CYCLE	1.89695	0.0671118	0.000306697	0.00112123
Q9P2W9	O43264	STX18-ZW10	106.84	PID_E2F_PATHWAY	0.284532	-1.32615	0.000321882	0.00112454
Q9P2W9	O43264	STX18-ZW10	106.84	REACTOME_CELL_CYCLE_CHECKPOINTS	1.37285	-0.568576	0.000449565	0.0013143
Q9P2W9	O43264	STX18-ZW10	106.84	PSP:KinaseSubstrate:PLK1	-0.437681	-2.22422	0.000471261	0.00134713
Q9P2W9	O43264	STX18-ZW10	106.84	REACTOME_THROMBIN_SIGNALLING_THROUGH_PROTEINASE_ACTIVATED_RECEPTORS_PARS	-1.02331	0.391277	0.000493931	0.00137945
Q9P2W9	O43264	STX18-ZW10	106.84	REACTOME_APC_C_CDC20_MEDIATED_DEGRADATION_OF_MITOTIC_PROTEINS	1.56655	0.0812178	0.000493931	0.00137945
A0A024QZQ1	Q15910	SIRT1-EZH2	106.31	PSP:KinaseSubstrate:PLK1	-0.975291	-2.49134	9.16471e-06	0.000221919
A0A024QZQ1	Q15910	SIRT1-EZH2	106.31	PSP:KinaseSubstrate:CDK1	-1.59557	-4.55282	2.90731e-05	0.000343357
A0A024QZQ1	Q15910	SIRT1-EZH2	106.31	PSP:KinaseSubstrate:AURKB	-0.800794	-1.98761	3.05263e-05	0.000343357
A0A024QZQ1	Q15910	SIRT1-EZH2	106.31	PSP:KinaseSubstrate:CDK2	-2.13464	-4.74776	4.93962e-05	0.000455941
A0A024QZQ1	Q15910	SIRT1-EZH2	106.31	PID_AURORA_B_PATHWAY	-0.0362578	-1.69374	5.17982e-05	0.000460979
A0A024QZQ1	Q15910	SIRT1-EZH2	106.31	PSP:KinaseSubstrate:CHEK2	-0.346348	-1.90769	5.17982e-05	0.000460979
A0A024QZQ1	Q15910	SIRT1-EZH2	106.31	KEGG_CELL_CYCLE	0.596363	-2.13208	6.5562e-05	0.000521276
A0A024QZQ1	Q15910	SIRT1-EZH2	106.31	REACTOME_MEIOSIS	0.481825	-0.694806	8.27397e-05	0.000574238
A0A024QZQ1	Q15910	SIRT1-EZH2	106.31	PID_BARD1_PATHWAY	0.372068	-1.65077	0.000104112	0.00067239
A0A024QZQ1	Q15910	SIRT1-EZH2	106.31	REACTOME_ACTIVATION_OF_THE_MRNA_UPON_BINDING_OF_THE_CAP_BINDING_COMPLEX_AND_EIFS_AND_SUBSEQUENT_BINDING_TO_43S	0.693951	-1.32275	0.00010897	0.000687062
O75448	Q15596	MED24-NCOA2	104.45	KEGG_ADIPOCYTOKINE_SIGNALING_PATHWAY	-2.03312	-0.692036	0.000107884	0.000683887
O75448	Q15596	MED24-NCOA2	104.45	PID_S1P_S1P3_PATHWAY	-0.235555	1.13791	0.000242049	0.00100826
O75448	Q15596	MED24-NCOA2	104.45	BIOCARTA_ATRBRCA_PATHWAY	0.750878	-1.07294	0.000253529	0.00100826
O75448	Q15596	MED24-NCOA2	104.45	PID_TCR_CALCIUM_PATHWAY	-1.80544	-0.343264	0.000304747	0.00112022
O75448	Q15596	MED24-NCOA2	104.45	KEGG_AMINO_SUGAR_AND_NUCLEOTIDE_SUGAR_METABOLISM	-1.16734	0.607026	0.000457474	0.00132569
O75448	Q15596	MED24-NCOA2	104.45	REACTOME_DCC_MEDIATED_ATTRACTIVE_SIGNALING	-1.77656	-0.0178089	0.000570643	0.00146765
O75448	Q15596	MED24-NCOA2	104.45	PID_ATF2_PATHWAY	-1.54654	0.00290101	0.000679402	0.00160979
O75448	Q15596	MED24-NCOA2	104.45	PID_BARD1_PATHWAY	0.578565	-1.52536	0.000740736	0.00169489
O75448	Q15596	MED24-NCOA2	104.45	KEGG_UBIQUITIN_MEDIATED_PROTEOLYSIS	1.29363	-0.146021	0.000998237	0.00197314
O75448	Q15596	MED24-NCOA2	104.45	KEGG_TYPE_II_DIABETES_MELLITUS	-0.593817	0.617583	0.00108577	0.00205763
Q6U8A4	B4DT73	Q6U8A4_HUMAN-B4DT73_HUMAN	103.96	PID_ERA_GENOMIC_PATHWAY	-2.88653	-0.608263	0.000251344	0.00100826
Q6U8A4	B4DT73	Q6U8A4_HUMAN-B4DT73_HUMAN	103.96	REACTOME_ACTIVATION_OF_RAC	0.799591	-0.925509	0.000251344	0.00100826
Q6U8A4	B4DT73	Q6U8A4_HUMAN-B4DT73_HUMAN	103.96	REACTOME_CIRCADIAN_CLOCK	-2.17181	0.00755357	0.000600953	0.00150201
Q6U8A4	B4DT73	Q6U8A4_HUMAN-B4DT73_HUMAN	103.96	PID_AURORA_A_PATHWAY	1.10382	-1.04845	0.000822691	0.00177312
Q6U8A4	B4DT73	Q6U8A4_HUMAN-B4DT73_HUMAN	103.96	KEGG_P53_SIGNALING_PATHWAY	1.37829	0.0540974	0.00106313	0.00203859
Q6U8A4	B4DT73	Q6U8A4_HUMAN-B4DT73_HUMAN	103.96	REACTOME_BMAL1_CLOCK_NPAS2_ACTIVATES_CIRCADIAN_EXPRESSION	-1.2022	0.352413	0.00233796	0.00344345
Q6U8A4	B4DT73	Q6U8A4_HUMAN-B4DT73_HUMAN	103.96	PID_AJDISS_2PATHWAY	0.494495	-0.786315	0.00340373	0.0045189
Q6U8A4	B4DT73	Q6U8A4_HUMAN-B4DT73_HUMAN	103.96	PID_P75_NTR_PATHWAY	2.18601	-5.02e-05	0.00340373	0.0045189
Q6U8A4	B4DT73	Q6U8A4_HUMAN-B4DT73_HUMAN	103.96	PSP:KinaseSubstrate:CDK5	-0.0224384	-1.09304	0.00408809	0.00522242
Q6U8A4	B4DT73	Q6U8A4_HUMAN-B4DT73_HUMAN	103.96	REACTOME_CIRCADIAN_REPRESSION_OF_EXPRESSION_BY_REV_ERBA	-0.781041	0.468755	0.00489509	0.00603371
Q9BZH6	Q02241	WDR11-KIF23	102.76	REACTOME_MITOTIC_M_M_G1_PHASES	2.55037	-0.395962	2.03671e-06	0.000103867
Q9BZH6	Q02241	WDR11-KIF23	102.76	PSP:KinaseSubstrate:ATR	0.733061	-1.7949	5.72565e-06	0.000173189
Q9BZH6	Q02241	WDR11-KIF23	102.76	REACTOME_DNA_REPLICATION	2.61204	-0.323077	1.1754e-05	0.000246461
Q9BZH6	Q02241	WDR11-KIF23	102.76	PID_BARD1_PATHWAY	0.81841	-1.59215	1.31028e-05	0.000253866
Q9BZH6	Q02241	WDR11-KIF23	102.76	PSP:KinaseSubstrate:CDK1	-0.348711	-4.45645	1.54059e-05	0.000265324
Q9BZH6	Q02241	WDR11-KIF23	102.76	KEGG_CELL_CYCLE	0.699071	-2.09457	2.48599e-05	0.000318893
Q9BZH6	Q02241	WDR11-KIF23	102.76	REACTOME_CELL_CYCLE	1.57291	-1.41137	2.48599e-05	0.000318893
Q9BZH6	Q02241	WDR11-KIF23	102.76	PSP:KinaseSubstrate:CHEK1	-0.195982	-2.92498	2.48599e-05	0.000318893
Q9BZH6	Q02241	WDR11-KIF23	102.76	REACTOME_ACTIVATION_OF_THE_PRE_REPLICATIVE_COMPLEX	1.69135	-0.830169	3.06437e-05	0.000343357
Q9BZH6	Q02241	WDR11-KIF23	102.76	REACTOME_G1_S_TRANSITION	2.39731	0.390512	3.06437e-05	0.000343357
Q13435	P11388	SF3B2-TOP2A	102.29	REACTOME_G0_AND_EARLY_G1	0.893431	-0.693736	0.000206744	0.000942509
Q13435	P11388	SF3B2-TOP2A	102.29	REACTOME_DEPOSITION_OF_NEW_CENPA_CONTAINING_NUCLEOSOMES_AT_THE_CENTROMERE	1.68545	-0.575558	0.000266022	0.00104388
Q13435	P11388	SF3B2-TOP2A	102.29	KEGG_CELL_CYCLE	0.872267	-2.04326	0.000358141	0.001163
Q13435	P11388	SF3B2-TOP2A	102.29	REACTOME_CELL_CYCLE	2.01645	-1.33149	0.000414673	0.00125823
Q13435	P11388	SF3B2-TOP2A	102.29	BIOCARTA_G2_PATHWAY	0.316125	-1.81029	0.000527761	0.00142266
Q13435	P11388	SF3B2-TOP2A	102.29	REACTOME_CELL_CYCLE_MITOTIC	1.75808	-0.72572	0.00055358	0.0014421
Q13435	P11388	SF3B2-TOP2A	102.29	REACTOME_CYCLIN_A_B1_ASSOCIATED_EVENTS_DURING_G2_M_TRANSITION	0.950587	-0.858642	0.00055358	0.0014421
Q13435	P11388	SF3B2-TOP2A	102.29	PSP:KinaseSubstrate:PRKCZ	-1.64555	-0.532136	0.00055358	0.0014421
Q13435	P11388	SF3B2-TOP2A	102.29	REACTOME_MITOTIC_M_M_G1_PHASES	1.76299	-0.296982	0.0009266	0.00189969
Q13435	P11388	SF3B2-TOP2A	102.29	REACTOME_KINESINS	0.696632	-0.89291	0.000970118	0.00194651
Q01831	Q13888	XPC-GTF2H2	101.12	BIOCARTA_RB_PATHWAY	0.489254	-1.41674	1.40724e-05	0.000257094
Q01831	Q13888	XPC-GTF2H2	101.12	REACTOME_G1_S_TRANSITION	2.38296	0.390512	0.000102331	0.000665512
Q01831	Q13888	XPC-GTF2H2	101.12	ST_FAS_SIGNALING_PATHWAY	0.062901	-0.90996	0.000129304	0.000737749
Q01831	Q13888	XPC-GTF2H2	101.12	PID_ATR_PATHWAY	1.27004	-1.328	0.000129304	0.000737749
Q01831	Q13888	XPC-GTF2H2	101.12	PSP:KinaseSubstrate:CDK2	-1.7788	-4.97112	0.000129304	0.000737749
Q01831	Q13888	XPC-GTF2H2	101.12	REACTOME_METABOLISM_OF_RNA	1.87849	-0.0990676	0.000135448	0.000759273
Q01831	Q13888	XPC-GTF2H2	101.12	BIOCARTA_G2_PATHWAY	0.276059	-1.82666	0.000148569	0.000797264
Q01831	Q13888	XPC-GTF2H2	101.12	REACTOME_DNA_REPLICATION	2.24498	-0.323077	0.000155569	0.000819713
Q01831	Q13888	XPC-GTF2H2	101.12	REACTOME_CELL_CYCLE_MITOTIC	1.45329	-0.72572	0.000204536	0.000937038
Q01831	Q13888	XPC-GTF2H2	101.12	REACTOME_APC_C_CDC20_MEDIATED_DEGRADATION_OF_MITOTIC_PROTEINS	1.32413	0.026614	0.000234135	0.00100343
Q8IW35	P07900	CEP97-HSP90AA1	95.8	PSP:KinaseSubstrate:SGK1	-1.37999	-0.157253	0.000389074	0.00121831
Q8IW35	P07900	CEP97-HSP90AA1	95.8	PSP:KinaseSubstrate:CAMK2A	-1.83465	-0.815216	0.000656506	0.00158791
Q8IW35	P07900	CEP97-HSP90AA1	95.8	PSP:KinaseSubstrate:RPS6KB1	-1.89878	-0.817623	0.00108744	0.00205763
Q8IW35	P07900	CEP97-HSP90AA1	95.8	REACTOME_ACTIVATION_OF_THE_MRNA_UPON_BINDING_OF_THE_CAP_BINDING_COMPLEX_AND_EIFS_AND_SUBSEQUENT_BINDING_TO_43S	0.343233	-1.22457	0.00133463	0.00236421
Q8IW35	P07900	CEP97-HSP90AA1	95.8	REACTOME_FORMATION_OF_THE_TERNARY_COMPLEX_AND_SUBSEQUENTLY_THE_43S_COMPLEX	0.964292	-0.893952	0.00176835	0.0028651
Q8IW35	P07900	CEP97-HSP90AA1	95.8	DEPOD:PhosphataseSubstrate:PTPN6	-2.36067	-0.504401	0.00207101	0.00318091
Q8IW35	P07900	CEP97-HSP90AA1	95.8	PID_AR_PATHWAY	0.509757	-0.617974	0.00459115	0.00575053
Q8IW35	P07900	CEP97-HSP90AA1	95.8	REACTOME_REGULATORY_RNA_PATHWAYS	0.661729	0.0670553	0.00756782	0.00851896
Q8IW35	P07900	CEP97-HSP90AA1	95.8	PSP:KinaseSubstrate:RPS6KA3	0.389288	-0.332986	0.00811157	0.00899673
Q8IW35	P07900	CEP97-HSP90AA1	95.8	PID_FCER1_PATHWAY	-1.78782	-0.471438	0.00930508	0.0100918
P49815	A0A090N900	TSC2-RHEB	95.04	DEPOD:PhosphataseSubstrate:CDC14A	0.202678	-1.74596	6.3669e-05	0.000512659
P49815	A0A090N900	TSC2-RHEB	95.04	REACTOME_MITOTIC_PROMETAPHASE	1.02878	-1.1653	0.000428803	0.00128434
P49815	A0A090N900	TSC2-RHEB	95.04	REACTOME_MITOTIC_M_M_G1_PHASES	2.55037	-0.220487	0.000542354	0.00143538
P49815	A0A090N900	TSC2-RHEB	95.04	REACTOME_RNA_POL_I_TRANSCRIPTION_INITIATION	1.52964	0.361197	0.000783736	0.00173085
P49815	A0A090N900	TSC2-RHEB	95.04	BIOCARTA_BCELLSURVIVAL_PATHWAY	-0.753388	0.262129	0.000938791	0.00191045
P49815	A0A090N900	TSC2-RHEB	95.04	REACTOME_CELL_CYCLE	1.46157	-1.12988	0.000981767	0.00194959
P49815	A0A090N900	TSC2-RHEB	95.04	PSP:KinaseSubstrate:MTOR	-0.772025	-2.22136	0.000981767	0.00194959
P49815	A0A090N900	TSC2-RHEB	95.04	REACTOME_DNA_REPLICATION	2.61204	-0.139508	0.00107323	0.00205111
P49815	A0A090N900	TSC2-RHEB	95.04	KEGG_TYPE_II_DIABETES_MELLITUS	-0.593817	0.549583	0.00133747	0.00236474
P49815	A0A090N900	TSC2-RHEB	95.04	REACTOME_DEPOSITION_OF_NEW_CENPA_CONTAINING_NUCLEOSOMES_AT_THE_CENTROMERE	1.35886	-0.493793	0.00133747	0.00236474
Q05193	P50570	DNM1-DNM2	94.71	PSP:KinaseSubstrate:MTOR	-0.505341	-2.23839	2.14153e-06	0.000103867
Q05193	P50570	DNM1-DNM2	94.71	REACTOME_MUSCLE_CONTRACTION	-3.72283	0.0235511	2.26854e-06	0.000103867
Q05193	P50570	DNM1-DNM2	94.71	REACTOME_SMOOTH_MUSCLE_CONTRACTION	-2.72052	0.272786	6.98534e-06	0.000199264
Q05193	P50570	DNM1-DNM2	94.71	PID_FAK_PATHWAY	-1.41279	0.133554	1.48772e-05	0.000260205
Q05193	P50570	DNM1-DNM2	94.71	PID_ILK_PATHWAY	-1.78152	-0.14652	3.42064e-05	0.000356271
Q05193	P50570	DNM1-DNM2	94.71	REACTOME_MEIOTIC_SYNAPSIS	0.788113	-0.430196	3.98371e-05	0.000396241
Q05193	P50570	DNM1-DNM2	94.71	SIG_REGULATION_OF_THE_ACTIN_CYTOSKELETON_BY_RHO_GTPASES	-1.81699	-0.278728	5.65881e-05	0.000476885
Q05193	P50570	DNM1-DNM2	94.71	REACTOME_CASPASE_MEDIATED_CLEAVAGE_OF_CYTOSKELETAL_PROTEINS	-1.99964	-0.429672	6.89583e-05	0.00052866
Q05193	P50570	DNM1-DNM2	94.71	REACTOME_DCC_MEDIATED_ATTRACTIVE_SIGNALING	-1.62298	-0.0238305	7.60639e-05	0.000552652
Q05193	P50570	DNM1-DNM2	94.71	PID_HIF2PATHWAY	1.02306	-0.136879	8.38579e-05	0.000579835
O43390	P38159	HNRNPR-RBMX	93.91	KEGG_GLUTATHIONE_METABOLISM	1.54846	-0.162096	1.48414e-05	0.000260205
O43390	P38159	HNRNPR-RBMX	93.91	REACTOME_PHASE_II_CONJUGATION	1.57835	-0.163528	0.000210965	0.000950539
O43390	P38159	HNRNPR-RBMX	93.91	KEGG_PPAR_SIGNALING_PATHWAY	1.84088	0.251659	0.000247612	0.00100826
O43390	P38159	HNRNPR-RBMX	93.91	REACTOME_BIOLOGICAL_OXIDATIONS	2.43375	0.345704	0.000322248	0.00112454
O43390	P38159	HNRNPR-RBMX	93.91	KEGG_CELL_ADHESION_MOLECULES_CAMS	-0.759639	1.90402	0.000396604	0.00123359
O43390	P38159	HNRNPR-RBMX	93.91	REACTOME_METABOLISM_OF_AMINO_ACIDS_AND_DERIVATIVES	2.94644	1.10922	0.000691941	0.00163119
O43390	P38159	HNRNPR-RBMX	93.91	KEGG_PEROXISOME	2.75443	0.424892	0.000763895	0.00171898
O43390	P38159	HNRNPR-RBMX	93.91	REACTOME_ACTIVATION_OF_THE_MRNA_UPON_BINDING_OF_THE_CAP_BINDING_COMPLEX_AND_EIFS_AND_SUBSEQUENT_BINDING_TO_43S	1.04699	-1.26023	0.00097527	0.00194844
O43390	P38159	HNRNPR-RBMX	93.91	KEGG_PARKINSONS_DISEASE	2.51342	0.325784	0.00102357	0.00199564
O43390	P38159	HNRNPR-RBMX	93.91	PSP:KinaseSubstrate:MAPKAPK2	-0.0392288	-1.71766	0.00102357	0.00199564
A0A024R3Z2	P0DN79	SUMO1-CBSL	92.87	PID_BARD1_PATHWAY	0.334907	-1.67771	0.000284692	0.00108229
A0A024R3Z2	P0DN79	SUMO1-CBSL	92.87	KEGG_CELL_CYCLE	0.596363	-2.13178	0.000471495	0.00134713
A0A024R3Z2	P0DN79	SUMO1-CBSL	92.87	REACTOME_G1_S_TRANSITION	1.75923	0.359245	0.000616537	0.00152698
A0A024R3Z2	P0DN79	SUMO1-CBSL	92.87	PID_ATR_PATHWAY	1.42547	-1.19443	0.000673461	0.00160611
A0A024R3Z2	P0DN79	SUMO1-CBSL	92.87	REACTOME_MITOTIC_G1_G1_S_PHASES	1.45991	0.306806	0.000673461	0.00160611
A0A024R3Z2	P0DN79	SUMO1-CBSL	92.87	REACTOME_CELL_CYCLE_CHECKPOINTS	1.25462	-0.574342	0.00073524	0.00169251
A0A024R3Z2	P0DN79	SUMO1-CBSL	92.87	PID_PLK1_PATHWAY	0.187841	-1.89856	0.000768067	0.00172188
A0A024R3Z2	P0DN79	SUMO1-CBSL	92.87	REACTOME_ACTIVATION_OF_THE_PRE_REPLICATIVE_COMPLEX	0.828898	-0.870855	0.00083784	0.00179093
A0A024R3Z2	P0DN79	SUMO1-CBSL	92.87	REACTOME_G2_M_CHECKPOINTS	0.321679	-1.3251	0.00087489	0.00183254
A0A024R3Z2	P0DN79	SUMO1-CBSL	92.87	PSP:KinaseSubstrate:PLK3	-0.033541	-1.17663	0.000953588	0.00193211
Q13363	Q9Y232	CTBP1-CDYL	91.75	PSP:KinaseSubstrate:PRKCZ	-1.89806	-0.523902	9.1552e-06	0.000221919
Q13363	Q9Y232	CTBP1-CDYL	91.75	PSP:KinaseSubstrate:CDK2	-1.17284	-4.66147	3.48465e-05	0.000360081
Q13363	Q9Y232	CTBP1-CDYL	91.75	PSP:KinaseSubstrate:CHEK2	0.377336	-1.76636	0.000128208	0.000737749
Q13363	Q9Y232	CTBP1-CDYL	91.75	DEPOD:PhosphataseSubstrate:ACP1	-2.38801	-1.36393	0.000164558	0.000845521
Q13363	Q9Y232	CTBP1-CDYL	91.75	PSP:KinaseSubstrate:CDK1	-1.0911	-4.34894	0.000190812	0.000912366
Q13363	Q9Y232	CTBP1-CDYL	91.75	REACTOME_DEPOSITION_OF_NEW_CENPA_CONTAINING_NUCLEOSOMES_AT_THE_CENTROMERE	1.35886	-0.695816	0.000309595	0.00112161
Q13363	Q9Y232	CTBP1-CDYL	91.75	REACTOME_CELL_CYCLE	2.26698	-1.19988	0.000374204	0.00119386
Q13363	Q9Y232	CTBP1-CDYL	91.75	REACTOME_CHROMOSOME_MAINTENANCE	1.41384	-0.739217	0.000542903	0.00143538
Q13363	Q9Y232	CTBP1-CDYL	91.75	KEGG_STARCH_AND_SUCROSE_METABOLISM	-1.55202	-0.2509	0.000622721	0.00153819
Q13363	Q9Y232	CTBP1-CDYL	91.75	REACTOME_MEIOTIC_SYNAPSIS	0.671082	-0.424247	0.000622721	0.00153819
Q8WWY3	Q9UHX1	PRPF31-PUF60	91.24	PID_P73PATHWAY	0.568127	-0.897824	2.45807e-05	0.000318893
Q8WWY3	Q9UHX1	PRPF31-PUF60	91.24	REACTOME_G1_S_TRANSITION	2.29626	0.218768	0.000167077	0.000854825
Q8WWY3	Q9UHX1	PRPF31-PUF60	91.24	REACTOME_REGULATION_OF_MITOTIC_CELL_CYCLE	1.37856	-0.250943	0.000203136	0.000937038
Q8WWY3	Q9UHX1	PRPF31-PUF60	91.24	REACTOME_DNA_REPLICATION	2.10566	-0.341368	0.000258511	0.00102522
Q8WWY3	Q9UHX1	PRPF31-PUF60	91.24	REACTOME_3_UTR_MEDIATED_TRANSLATIONAL_REGULATION	1.01916	-0.47416	0.000298229	0.00110476
Q8WWY3	Q9UHX1	PRPF31-PUF60	91.24	REACTOME_MITOTIC_M_M_G1_PHASES	1.76299	-0.477873	0.000343608	0.00114515
Q8WWY3	Q9UHX1	PRPF31-PUF60	91.24	KEGG_P53_SIGNALING_PATHWAY	1.37829	-0.0737524	0.000377365	0.00119983
Q8WWY3	Q9UHX1	PRPF31-PUF60	91.24	KEGG_CELL_CYCLE	0.599435	-2.09457	0.000433857	0.00128497
Q8WWY3	Q9UHX1	PRPF31-PUF60	91.24	PSP:KinaseSubstrate:CDK7	0.957199	-0.600352	0.000475804	0.00135691
Q8WWY3	Q9UHX1	PRPF31-PUF60	91.24	REACTOME_MITOTIC_G1_G1_S_PHASES	1.85816	0.0840167	0.000654284	0.00158518
Q09028	P49321	RBBP4-NASP	90.79	PSP:KinaseSubstrate:CDK1	-0.601869	-4.45645	1.51653e-06	8.81485e-05
Q09028	P49321	RBBP4-NASP	90.79	PID_AURORA_B_PATHWAY	0.663532	-1.67328	2.28954e-06	0.000103867
Q09028	P49321	RBBP4-NASP	90.79	PID_PLK1_PATHWAY	0.744531	-1.89766	4.83428e-06	0.000161025
Q09028	P49321	RBBP4-NASP	90.79	REACTOME_MITOTIC_M_M_G1_PHASES	2.74342	-0.296982	6.77312e-06	0.000196844
Q09028	P49321	RBBP4-NASP	90.79	KEGG_CELL_CYCLE	1.02118	-2.04326	7.57073e-06	0.00020408
Q09028	P49321	RBBP4-NASP	90.79	REACTOME_MITOTIC_G1_G1_S_PHASES	2.14309	0.232488	1.80919e-05	0.000285178
Q09028	P49321	RBBP4-NASP	90.79	REACTOME_CELL_CYCLE	2.06614	-1.33149	1.90824e-05	0.000288564
Q09028	P49321	RBBP4-NASP	90.79	PSP:KinaseSubstrate:CDK2	-1.0041	-4.66147	1.90824e-05	0.000288564
Q09028	P49321	RBBP4-NASP	90.79	PID_RAC1_REG_PATHWAY	-1.75836	0.509455	2.12205e-05	0.000305895
Q09028	P49321	RBBP4-NASP	90.79	REACTOME_DNA_REPLICATION	2.61204	-0.273338	2.35854e-05	0.000318311
L8B7P7	Q92769	ATL1-alpha-HDAC2	90.55	PSP:KinaseSubstrate:CSNK2A1	-0.511057	-2.28916	0.000126506	0.000735315
L8B7P7	Q92769	ATL1-alpha-HDAC2	90.55	REACTOME_MEIOTIC_SYNAPSIS	1.11754	-0.392295	0.000512278	0.00139917
L8B7P7	Q92769	ATL1-alpha-HDAC2	90.55	REACTOME_OPIOID_SIGNALLING	-2.89184	-0.864476	0.000960063	0.00193679
L8B7P7	Q92769	ATL1-alpha-HDAC2	90.55	PID_TELOMERASE_PATHWAY	1.1813	-1.04331	0.00101038	0.00198659
L8B7P7	Q92769	ATL1-alpha-HDAC2	90.55	REACTOME_NUCLEOTIDE_EXCISION_REPAIR	1.70233	0.664609	0.00106313	0.00203859
L8B7P7	Q92769	ATL1-alpha-HDAC2	90.55	REACTOME_PLATELET_HOMEOSTASIS	-2.8695	-0.543728	0.00111842	0.00209283
L8B7P7	Q92769	ATL1-alpha-HDAC2	90.55	REACTOME_CYCLIN_E_ASSOCIATED_EVENTS_DURING_G1_S_TRANSITION_	2.31675	0.975837	0.00136723	0.00239233
L8B7P7	Q92769	ATL1-alpha-HDAC2	90.55	REACTOME_DNA_REPAIR	1.64874	-0.151224	0.00136723	0.00239233
L8B7P7	Q92769	ATL1-alpha-HDAC2	90.55	REACTOME_INTERFERON_SIGNALING	1.28971	-0.616036	0.00143695	0.00248625
L8B7P7	Q92769	ATL1-alpha-HDAC2	90.55	PSP:KinaseSubstrate:CHEK2	0.664335	-1.72915	0.00143695	0.00248625
P42336	P07900	PIK3CA-HSP90AA1	90.43	PID_SHP2_PATHWAY	-1.75434	-0.40143	0.000135526	0.000759273
P42336	P07900	PIK3CA-HSP90AA1	90.43	PSP:KinaseSubstrate:RPS6KB1	-2.16389	-0.817623	0.000466597	0.00133724
P42336	P07900	PIK3CA-HSP90AA1	90.43	PSP:KinaseSubstrate:SGK1	-2.00289	-0.243163	0.000590715	0.00149895
P42336	P07900	PIK3CA-HSP90AA1	90.43	BIOCARTA_IGF1MTOR_PATHWAY	0.269516	-0.918642	0.00181538	0.00291819
P42336	P07900	PIK3CA-HSP90AA1	90.43	DEPOD:PhosphataseSubstrate:PTPN6	-2.30304	-0.504401	0.00340375	0.0045189
P42336	P07900	PIK3CA-HSP90AA1	90.43	REACTOME_METABOLISM_OF_PROTEINS	1.51173	0.190435	0.00451195	0.00566277
P42336	P07900	PIK3CA-HSP90AA1	90.43	KEGG_JAK_STAT_SIGNALING_PATHWAY	-0.754391	0.748886	0.00549364	0.00657964
P42336	P07900	PIK3CA-HSP90AA1	90.43	PID_AP1_PATHWAY	-2.30195	-1.15977	0.00617143	0.00720582
P42336	P07900	PIK3CA-HSP90AA1	90.43	KEGG_OXIDATIVE_PHOSPHORYLATION	2.94982	1.61365	0.00641356	0.00741406
P42336	P07900	PIK3CA-HSP90AA1	90.43	PSP:KinaseSubstrate:LYN	-1.13168	0.0618651	0.00692362	0.00790906
P40692	P52701	MLH1-MSH6	89.51	REACTOME_ACTIVATION_OF_ATR_IN_RESPONSE_TO_REPLICATION_STRESS	0.671704	-1.02918	0.000111102	0.000687545
P40692	P52701	MLH1-MSH6	89.51	KEGG_DNA_REPLICATION	1.03615	-0.718362	0.000206744	0.000942509
P40692	P52701	MLH1-MSH6	89.51	REACTOME_ACTIVATION_OF_THE_PRE_REPLICATIVE_COMPLEX	1.06374	-0.757823	0.000217503	0.000965528
P40692	P52701	MLH1-MSH6	89.51	PSP:KinaseSubstrate:MAPKAPK2	0.205643	-1.60363	0.000266022	0.00104388
P40692	P52701	MLH1-MSH6	89.51	PSP:KinaseSubstrate:PRKDC	-0.404565	-1.41662	0.000308881	0.00112161
P40692	P52701	MLH1-MSH6	89.51	KEGG_CELL_CYCLE	0.599435	-2.09457	0.000324549	0.00112989
P40692	P52701	MLH1-MSH6	89.51	PSP:KinaseSubstrate:ATM	0.27668	-1.36943	0.000376131	0.00119795
P40692	P52701	MLH1-MSH6	89.51	REACTOME_G2_M_CHECKPOINTS	0.28742	-1.41881	0.000435299	0.00128497
P40692	P52701	MLH1-MSH6	89.51	PSP:KinaseSubstrate:CDK2	-1.95648	-4.6576	0.00045688	0.00132569
P40692	P52701	MLH1-MSH6	89.51	PSP:KinaseSubstrate:ATR	0.479438	-1.7613	0.000503068	0.00139658
O15294	O75446	OGT-SAP30	88.94	BIOCARTA_PROTEASOME_PATHWAY	2.91576	1.27718	0.000199744	0.000936682
O15294	O75446	OGT-SAP30	88.94	REACTOME_CDT1_ASSOCIATION_WITH_THE_CDC6_ORC_ORIGIN_COMPLEX	3.49453	1.23445	0.000676119	0.00160611
O15294	O75446	OGT-SAP30	88.94	KEGG_PEROXISOME	3.28915	0.450967	0.000792467	0.0017384
O15294	O75446	OGT-SAP30	88.94	REACTOME_METABOLISM_OF_AMINO_ACIDS_AND_DERIVATIVES	2.95144	1.13091	0.00139693	0.00243286
O15294	O75446	OGT-SAP30	88.94	KEGG_OXIDATIVE_PHOSPHORYLATION	3.05626	1.58896	0.00146906	0.00252177
O15294	O75446	OGT-SAP30	88.94	REACTOME_BIOLOGICAL_OXIDATIONS	2.33916	0.345704	0.00188395	0.00299244
O15294	O75446	OGT-SAP30	88.94	PID_HNF3B_PATHWAY	0.731125	-0.49577	0.00240411	0.00351268
O15294	O75446	OGT-SAP30	88.94	KEGG_PPAR_SIGNALING_PATHWAY	1.85323	0.279633	0.00252275	0.00364028
O15294	O75446	OGT-SAP30	88.94	REACTOME_CTNNB1_PHOSPHORYLATION_CASCADE	-1.90056	-0.636096	0.00335427	0.00448199
O15294	O75446	OGT-SAP30	88.94	REACTOME_PHASE_II_CONJUGATION	1.80985	-0.144366	0.00335427	0.00448199
Q9Y383	Q96SB4	LUC7L2-SRPK1	88.84	BIOCARTA_MTA3_PATHWAY	-0.99353	-0.0512981	0.000659372	0.00158996
Q9Y383	Q96SB4	LUC7L2-SRPK1	88.84	REACTOME_ACTIVATION_OF_THE_MRNA_UPON_BINDING_OF_THE_CAP_BINDING_COMPLEX_AND_EIFS_AND_SUBSEQUENT_BINDING_TO_43S	1.04699	-1.26023	0.000784464	0.00173085
Q9Y383	Q96SB4	LUC7L2-SRPK1	88.84	PSP:KinaseSubstrate:MAPK14	-1.01219	-2.21184	0.000784464	0.00173085
Q9Y383	Q96SB4	LUC7L2-SRPK1	88.84	KEGG_SELENOAMINO_ACID_METABOLISM	2.38426	0.875145	0.000892371	0.0018447
Q9Y383	Q96SB4	LUC7L2-SRPK1	88.84	PID_BETA_CATENIN_DEG_PATHWAY	-1.1718	-0.342263	0.0010139	0.00198667
Q9Y383	Q96SB4	LUC7L2-SRPK1	88.84	REACTOME_FORMATION_OF_THE_TERNARY_COMPLEX_AND_SUBSEQUENTLY_THE_43S_COMPLEX	1.12413	-1.07922	0.00119983	0.00219437
Q9Y383	Q96SB4	LUC7L2-SRPK1	88.84	REACTOME_TRANSLATION	0.562307	-1.31313	0.00125099	0.00226074
Q9Y383	Q96SB4	LUC7L2-SRPK1	88.84	KEGG_NOTCH_SIGNALING_PATHWAY	-0.883899	-0.0666868	0.00141682	0.00245794
Q9Y383	Q96SB4	LUC7L2-SRPK1	88.84	ST_WNT_BETA_CATENIN_PATHWAY	-1.45956	-0.543421	0.00147645	0.00252873
Q9Y383	Q96SB4	LUC7L2-SRPK1	88.84	KEGG_ENDOMETRIAL_CANCER	-0.140441	-1.30045	0.00153839	0.00261076
Q96BA7	B3KRE0	Q96BA7_HUMAN-B3KRE0_HUMAN	88.4	PID_HIF1_TFPATHWAY	-0.982551	-0.0473589	0.000409236	0.00125607
Q96BA7	B3KRE0	Q96BA7_HUMAN-B3KRE0_HUMAN	88.4	PID_MYC_REPRESS_PATHWAY	-1.00494	0.00139514	0.00578956	0.00685461
Q96BA7	B3KRE0	Q96BA7_HUMAN-B3KRE0_HUMAN	88.4	KEGG_JAK_STAT_SIGNALING_PATHWAY	-0.346121	0.748886	0.00600763	0.00706333
Q96BA7	B3KRE0	Q96BA7_HUMAN-B3KRE0_HUMAN	88.4	PID_ERA_GENOMIC_PATHWAY	-1.844	-0.609956	0.0069558	0.0079373
Q96BA7	B3KRE0	Q96BA7_HUMAN-B3KRE0_HUMAN	88.4	KEGG_AMINO_SUGAR_AND_NUCLEOTIDE_SUGAR_METABOLISM	-0.781704	0.598887	0.00775294	0.00868179
Q96BA7	B3KRE0	Q96BA7_HUMAN-B3KRE0_HUMAN	88.4	REACTOME_NUCLEAR_SIGNALING_BY_ERBB4	-1.93406	-0.272198	0.00775294	0.00868179
Q96BA7	B3KRE0	Q96BA7_HUMAN-B3KRE0_HUMAN	88.4	BIOCARTA_CARM_ER_PATHWAY	-1.1524	0.362103	0.00832889	0.00918845
Q96BA7	B3KRE0	Q96BA7_HUMAN-B3KRE0_HUMAN	88.4	PID_HES_HEY_PATHWAY	-1.08302	-0.164249	0.00894282	0.00976726
Q96BA7	B3KRE0	Q96BA7_HUMAN-B3KRE0_HUMAN	88.4	PSP:KinaseSubstrate:RPS6KB1	-2.00036	-0.817623	0.00926469	0.0100539
Q96BA7	B3KRE0	Q96BA7_HUMAN-B3KRE0_HUMAN	88.4	REACTOME_KINESINS	0.696632	-0.607577	0.0102932	0.0109778
P26196	Q9BX40	DDX6-LSM14B	88.39	BIOCARTA_CERAMIDE_PATHWAY	-1.93836	-0.757215	0.000167726	0.000854825
P26196	Q9BX40	DDX6-LSM14B	88.39	BIOCARTA_HIVNEF_PATHWAY	-1.54789	-0.451298	0.000222194	0.000975977
P26196	Q9BX40	DDX6-LSM14B	88.39	BIOCARTA_PAR1_PATHWAY	-1.33699	-0.547876	0.000320892	0.00112454
P26196	Q9BX40	DDX6-LSM14B	88.39	PID_SHP2_PATHWAY	-1.47057	-0.370911	0.000402033	0.00124433
P26196	Q9BX40	DDX6-LSM14B	88.39	PID_TRAIL_PATHWAY	-1.18195	-0.425215	0.000524635	0.00141629
P26196	Q9BX40	DDX6-LSM14B	88.39	SIG_CD40PATHWAYMAP	-0.574902	0.577568	0.00068139	0.0016104
P26196	Q9BX40	DDX6-LSM14B	88.39	KEGG_APOPTOSIS	-1.15892	0.898007	0.000958491	0.00193679
P26196	Q9BX40	DDX6-LSM14B	88.39	BIOCARTA_KERATINOCYTE_PATHWAY	-2.49437	-0.411374	0.000958491	0.00193679
P26196	Q9BX40	DDX6-LSM14B	88.39	BIOCARTA_NKCELLS_PATHWAY	-0.95803	0.346563	0.00113323	0.00211415
P26196	Q9BX40	DDX6-LSM14B	88.39	PSP:KinaseSubstrate:SRC	-2.0634	-0.81362	0.00123124	0.00223207
A0A024RB22	Q6ZWF9	SMARCC2-Q6ZWF9_HUMAN	87.87	PID_AURORA_A_PATHWAY	0.811549	-1.28979	5.66578e-05	0.000476885
A0A024RB22	Q6ZWF9	SMARCC2-Q6ZWF9_HUMAN	87.87	PSP:KinaseSubstrate:CHEK1	-0.703163	-2.85094	0.00054611	0.00143538
A0A024RB22	Q6ZWF9	SMARCC2-Q6ZWF9_HUMAN	87.87	PID_ERA_GENOMIC_PATHWAY	-1.84484	-0.565406	0.000596199	0.00150201
A0A024RB22	Q6ZWF9	SMARCC2-Q6ZWF9_HUMAN	87.87	KEGG_AMINO_SUGAR_AND_NUCLEOTIDE_SUGAR_METABOLISM	-1.03123	0.652225	0.000842438	0.00179093
A0A024RB22	Q6ZWF9	SMARCC2-Q6ZWF9_HUMAN	87.87	PID_AP1_PATHWAY	-2.10354	-1.08378	0.00104115	0.0020047
A0A024RB22	Q6ZWF9	SMARCC2-Q6ZWF9_HUMAN	87.87	REACTOME_SIGNALING_BY_ROBO_RECEPTOR	-0.62831	-1.3148	0.00157462	0.00264093
A0A024RB22	Q6ZWF9	SMARCC2-Q6ZWF9_HUMAN	87.87	BIOCARTA_CARM_ER_PATHWAY	-0.619241	0.431569	0.00217167	0.00327069
A0A024RB22	Q6ZWF9	SMARCC2-Q6ZWF9_HUMAN	87.87	REACTOME_METABOLISM_OF_VITAMINS_AND_COFACTORS	-1.33566	-0.368113	0.00235033	0.00345856
A0A024RB22	Q6ZWF9	SMARCC2-Q6ZWF9_HUMAN	87.87	DEPOD:PhosphataseSubstrate:PTPN2	-2.03522	-0.996982	0.00264366	0.00378503
A0A024RB22	Q6ZWF9	SMARCC2-Q6ZWF9_HUMAN	87.87	PID_TCR_CALCIUM_PATHWAY	-1.30407	-0.343264	0.00274864	0.00389967
Q96EP0	Q6PJD5	RNF31-SHARPIN	86.47	REACTOME_ACTIVATION_OF_ATR_IN_RESPONSE_TO_REPLICATION_STRESS	0.480316	-0.988673	0.00323834	0.00436788
Q96EP0	Q6PJD5	RNF31-SHARPIN	86.47	PSP:KinaseSubstrate:MARK2	-1.65293	-0.649263	0.00323834	0.00436788
Q96EP0	Q6PJD5	RNF31-SHARPIN	86.47	BIOCARTA_PAR1_PATHWAY	-1.14197	-0.567415	0.00482323	0.00595698
Q96EP0	Q6PJD5	RNF31-SHARPIN	86.47	REACTOME_NUCLEAR_SIGNALING_BY_ERBB4	-1.89766	-0.215952	0.00563343	0.00671248
Q96EP0	Q6PJD5	RNF31-SHARPIN	86.47	REACTOME_KINESINS	0.630843	-0.607577	0.00563343	0.00671248
Q96EP0	Q6PJD5	RNF31-SHARPIN	86.47	REACTOME_G2_M_CHECKPOINTS	0.25627	-1.32481	0.00563343	0.00671248
Q96EP0	Q6PJD5	RNF31-SHARPIN	86.47	REACTOME_REGULATORY_RNA_PATHWAYS	0.72504	0.0555464	0.00608291	0.00712034
Q96EP0	Q6PJD5	RNF31-SHARPIN	86.47	PSP:KinaseSubstrate:PLK1	-0.832703	-2.16742	0.00681784	0.00781343
Q96EP0	Q6PJD5	RNF31-SHARPIN	86.47	DEPOD:PhosphataseSubstrate:PTPN6	-1.59328	-0.485731	0.00707999	0.00805431
Q96EP0	Q6PJD5	RNF31-SHARPIN	86.47	KEGG_LYSINE_DEGRADATION	0.339767	-0.453278	0.00763161	0.00856355
Q15836	Q86Y82	VAMP3-STX12	85.88	PID_HES_HEY_PATHWAY	-1.08302	-0.140741	0.00133188	0.00236159
Q15836	Q86Y82	VAMP3-STX12	85.88	PID_P73PATHWAY	0.388317	-0.629267	0.0058004	0.00686306
Q15836	Q86Y82	VAMP3-STX12	85.88	REACTOME_TRANSLATION	0.185391	-1.43826	0.0062735	0.0072975
Q15836	Q86Y82	VAMP3-STX12	85.88	REACTOME_PEPTIDE_CHAIN_ELONGATION	1.93853	0.503906	0.00732522	0.00828262
Q15836	Q86Y82	VAMP3-STX12	85.88	REACTOME_LATE_PHASE_OF_HIV_LIFE_CYCLE	0.990428	-0.235912	0.00821507	0.00909525
Q15836	Q86Y82	VAMP3-STX12	85.88	REACTOME_DEADENYLATION_DEPENDENT_MRNA_DECAY	0.907489	-0.19327	0.00886084	0.00968341
Q15836	Q86Y82	VAMP3-STX12	85.88	PSP:KinaseSubstrate:STK11	0.182445	-1.04011	0.00991466	0.0106474
Q15836	Q86Y82	VAMP3-STX12	85.88	PID_TCR_CALCIUM_PATHWAY	-1.67321	-0.511126	0.01029	0.0109778
Q15836	Q86Y82	VAMP3-STX12	85.88	REACTOME_INFLUENZA_LIFE_CYCLE	1.48873	0.280439	0.01029	0.0109778
Q15836	Q86Y82	VAMP3-STX12	85.88	BIOCARTA_ARF_PATHWAY	0.66045	0.028824	0.0110787	0.0117015
P42226	A0A140VK49	STAT6-SND1	84.95	PSP:KinaseSubstrate:MTOR	-0.858715	-2.31766	3.54539e-05	0.000362331
P42226	A0A140VK49	STAT6-SND1	84.95	PID_TCR_CALCIUM_PATHWAY	-1.74605	-0.343264	5.806e-05	0.000479389
P42226	A0A140VK49	STAT6-SND1	84.95	KEGG_ADIPOCYTOKINE_SIGNALING_PATHWAY	-1.89355	-0.636383	0.000149957	0.000801493
P42226	A0A140VK49	STAT6-SND1	84.95	ST_GA12_PATHWAY	-1.1784	-0.343877	0.000295655	0.00110476
P42226	A0A140VK49	STAT6-SND1	84.95	REACTOME_DCC_MEDIATED_ATTRACTIVE_SIGNALING	-1.61513	-0.0835242	0.000295655	0.00110476
P42226	A0A140VK49	STAT6-SND1	84.95	BIOCARTA_MEF2D_PATHWAY	-0.442799	0.412221	0.000337512	0.00113922
P42226	A0A140VK49	STAT6-SND1	84.95	PID_BARD1_PATHWAY	0.148682	-1.52536	0.000729652	0.00168519
P42226	A0A140VK49	STAT6-SND1	84.95	PID_AP1_PATHWAY	-2.16493	-1.09112	0.000974138	0.00194828
P42226	A0A140VK49	STAT6-SND1	84.95	PID_ATF2_PATHWAY	-1.62367	-0.213585	0.00101469	0.00198667
P42226	A0A140VK49	STAT6-SND1	84.95	REACTOME_DEPOSITION_OF_NEW_CENPA_CONTAINING_NUCLEOSOMES_AT_THE_CENTROMERE	1.07761	-0.546127	0.00157639	0.00264152
Q9UJX2	O00762	CDC23-UBE2C	84.18	REACTOME_CYCLIN_A_B1_ASSOCIATED_EVENTS_DURING_G2_M_TRANSITION	0.957762	-0.895335	1.61998e-06	8.97026e-05
Q9UJX2	O00762	CDC23-UBE2C	84.18	PID_PLK1_PATHWAY	0.755844	-1.89766	1.00956e-05	0.000232476
Q9UJX2	O00762	CDC23-UBE2C	84.18	REACTOME_MITOTIC_M_M_G1_PHASES	2.77659	-0.395962	1.26548e-05	0.000248936
Q9UJX2	O00762	CDC23-UBE2C	84.18	REACTOME_G1_S_TRANSITION	2.41166	0.359323	1.49688e-05	0.000260205
Q9UJX2	O00762	CDC23-UBE2C	84.18	REACTOME_E2F_MEDIATED_REGULATION_OF_DNA_REPLICATION	1.07777	-0.548276	1.5826e-05	0.000270059
Q9UJX2	O00762	CDC23-UBE2C	84.18	REACTOME_DNA_REPLICATION	2.71562	-0.323077	2.20376e-05	0.000305895
Q9UJX2	O00762	CDC23-UBE2C	84.18	REACTOME_CELL_CYCLE_CHECKPOINTS	1.93293	-0.706604	2.59546e-05	0.000321884
Q9UJX2	O00762	CDC23-UBE2C	84.18	REACTOME_CELL_CYCLE_MITOTIC	1.77768	-0.7426	3.3992e-05	0.000356271
Q9UJX2	O00762	CDC23-UBE2C	84.18	REACTOME_MITOTIC_G1_G1_S_PHASES	2.26028	0.0840167	3.3992e-05	0.000356271
Q9UJX2	O00762	CDC23-UBE2C	84.18	REACTOME_REGULATION_OF_MITOTIC_CELL_CYCLE	2.16269	-0.0405757	3.3992e-05	0.000356271
Q15633	P56537	TARBP2-EIF6	83.73	REACTOME_E2F_MEDIATED_REGULATION_OF_DNA_REPLICATION	1.07777	-0.355482	0.00166251	0.00273794
Q15633	P56537	TARBP2-EIF6	83.73	REACTOME_BIOLOGICAL_OXIDATIONS	1.70443	0.339813	0.00303032	0.0041597
Q15633	P56537	TARBP2-EIF6	83.73	REACTOME_ASSEMBLY_OF_THE_PRE_REPLICATIVE_COMPLEX	2.65569	1.12109	0.00315944	0.00429259
Q15633	P56537	TARBP2-EIF6	83.73	DEPOD:PhosphataseSubstrate:PPM1A	-1.51961	-0.521959	0.0051509	0.00629148
Q15633	P56537	TARBP2-EIF6	83.73	PSP:KinaseSubstrate:MAPKAPK2	-0.568081	-1.60363	0.00886084	0.00968341
Q15633	P56537	TARBP2-EIF6	83.73	BIOCARTA_CHEMICAL_PATHWAY	0.327437	-0.528135	0.0095516	0.0102812
Q15633	P56537	TARBP2-EIF6	83.73	REACTOME_G1_PHASE	0.79509	-0.152023	0.0106779	0.0113167
Q15633	P56537	TARBP2-EIF6	83.73	REACTOME_TRIGLYCERIDE_BIOSYNTHESIS	0.402768	-0.463702	0.0119207	0.0124775
Q15633	P56537	TARBP2-EIF6	83.73	BIOCARTA_RACCYCD_PATHWAY	0.706453	-0.0938503	0.012819	0.0133054
Q15633	P56537	TARBP2-EIF6	83.73	PID_NFAT_TFPATHWAY	0.768446	-0.494806	0.012819	0.0133054
B3KVD4	A0A024R8S3	B3KVD4_HUMAN-SUMO2	83.73	PID_FOXO_PATHWAY	0.467535	-1.09451	0.000509082	0.00139866
B3KVD4	A0A024R8S3	B3KVD4_HUMAN-SUMO2	83.73	PID_P38_MK2_PATHWAY	1.51486	-0.62216	0.00186592	0.0029787
B3KVD4	A0A024R8S3	B3KVD4_HUMAN-SUMO2	83.73	REACTOME_PURINE_METABOLISM	0.883909	-0.54301	0.00205135	0.00316378
B3KVD4	A0A024R8S3	B3KVD4_HUMAN-SUMO2	83.73	PID_IL2_STAT5_PATHWAY	1.07801	0.0860191	0.00215028	0.0032619
B3KVD4	A0A024R8S3	B3KVD4_HUMAN-SUMO2	83.73	PSP:KinaseSubstrate:PRKCB	0.0623899	-0.924101	0.00225356	0.0033749
B3KVD4	A0A024R8S3	B3KVD4_HUMAN-SUMO2	83.73	KEGG_BASAL_CELL_CARCINOMA	-1.67535	-0.493865	0.00284148	0.00397082
B3KVD4	A0A024R8S3	B3KVD4_HUMAN-SUMO2	83.73	PSP:KinaseSubstrate:EGFR	-0.347286	-1.39688	0.00554188	0.00662461
B3KVD4	A0A024R8S3	B3KVD4_HUMAN-SUMO2	83.73	PID_A6B1_A6B4_INTEGRIN_PATHWAY	1.27655	-0.00680439	0.00715681	0.00810698
B3KVD4	A0A024R8S3	B3KVD4_HUMAN-SUMO2	83.73	BIOCARTA_CHREBP2_PATHWAY	0.951929	-0.362301	0.0074637	0.00841873
B3KVD4	A0A024R8S3	B3KVD4_HUMAN-SUMO2	83.73	KEGG_PATHOGENIC_ESCHERICHIA_COLI_INFECTION	0.959227	-0.398224	0.00778234	0.00870424
P18074	O95602	ERCC2-POLR1A	83.31	KEGG_CELL_CYCLE	1.02118	-2.05737	8.82174e-06	0.000221919
P18074	O95602	ERCC2-POLR1A	83.31	PSP:KinaseSubstrate:PRKDC	0.448528	-1.36113	1.43427e-05	0.000259004
P18074	O95602	ERCC2-POLR1A	83.31	REACTOME_CELL_CYCLE	2.00269	-1.39309	2.17526e-05	0.000305895
P18074	O95602	ERCC2-POLR1A	83.31	PSP:KinaseSubstrate:ATM	0.897135	-1.36042	5.16592e-05	0.000460979
P18074	O95602	ERCC2-POLR1A	83.31	REACTOME_CELL_CYCLE_MITOTIC	2.46914	-0.731438	7.22513e-05	0.000538269
P18074	O95602	ERCC2-POLR1A	83.31	REACTOME_PROCESSING_OF_CAPPED_INTRONLESS_PRE_MRNA	0.670584	-0.90876	8.5255e-05	0.000583644
P18074	O95602	ERCC2-POLR1A	83.31	KEGG_ENDOCYTOSIS	-1.66195	0.281172	0.000111961	0.000687545
P18074	O95602	ERCC2-POLR1A	83.31	REACTOME_MITOTIC_M_M_G1_PHASES	2.74342	-0.373478	0.000111961	0.000687545
P18074	O95602	ERCC2-POLR1A	83.31	REACTOME_CELL_CYCLE_CHECKPOINTS	1.34346	-0.574342	0.000118174	0.000702248
P18074	O95602	ERCC2-POLR1A	83.31	REACTOME_G2_M_CHECKPOINTS	0.949899	-1.39373	0.000124711	0.000731741
Q9BWU1	P49336	CDK19-CDK8	82.95	PID_BETA_CATENIN_DEG_PATHWAY	-1.71155	-0.465019	0.00184866	0.00296167
Q9BWU1	P49336	CDK19-CDK8	82.95	KEGG_CYSTEINE_AND_METHIONINE_METABOLISM	1.28461	-0.11248	0.00339085	0.0045179
Q9BWU1	P49336	CDK19-CDK8	82.95	NABA_CORE_MATRISOME	4.77822	1.15505	0.00465887	0.00578858
Q9BWU1	P49336	CDK19-CDK8	82.95	PID_PDGFRB_PATHWAY	0.9346	-1.59264	0.00572829	0.00679071
Q9BWU1	P49336	CDK19-CDK8	82.95	REACTOME_RAP1_SIGNALLING	0.782652	-0.219907	0.00602813	0.00707831
Q9BWU1	P49336	CDK19-CDK8	82.95	BIOCARTA_PDGF_PATHWAY	1.36901	-0.866691	0.00634202	0.007368
Q9BWU1	P49336	CDK19-CDK8	82.95	BIOCARTA_INSULIN_PATHWAY	0.451364	-0.834916	0.00701431	0.00798936
Q9BWU1	P49336	CDK19-CDK8	82.95	PID_GMCSF_PATHWAY	0.442563	-0.834854	0.00737389	0.00832753
Q9BWU1	P49336	CDK19-CDK8	82.95	KEGG_VASCULAR_SMOOTH_MUSCLE_CONTRACTION	0.775049	-1.72867	0.00774992	0.00868179
Q9BWU1	P49336	CDK19-CDK8	82.95	REACTOME_CELL_EXTRACELLULAR_MATRIX_INTERACTIONS	1.99478	0.654632	0.00943169	0.0101757
O00187	O00602	MASP2-FCN1	81.94	KEGG_PPAR_SIGNALING_PATHWAY	3.16315	0.319043	0.00344287	0.00455135
O00187	O00602	MASP2-FCN1	81.94	BIOCARTA_P53HYPOXIA_PATHWAY	-0.213582	-1.03625	0.00542844	0.00651833
O00187	O00602	MASP2-FCN1	81.94	SA_CASPASE_CASCADE	1.141	-0.229867	0.00542844	0.00651833
O00187	O00602	MASP2-FCN1	81.94	PID_HIV_NEF_PATHWAY	1.11615	-0.145671	0.00839545	0.00924543
O00187	O00602	MASP2-FCN1	81.94	BIOCARTA_CASPASE_PATHWAY	1.12569	-0.108343	0.0094758	0.0102174
O00187	O00602	MASP2-FCN1	81.94	KEGG_AMYOTROPHIC_LATERAL_SCLEROSIS_ALS	2.11216	0.72305	0.0100611	0.010755
O00187	O00602	MASP2-FCN1	81.94	REACTOME_ACTIVATION_OF_KAINATE_RECEPTORS_UPON_GLUTAMATE_BINDING	-2.20556	-0.63072	0.0127373	0.0132354
O00187	O00602	MASP2-FCN1	81.94	REACTOME_INTRINSIC_PATHWAY_FOR_APOPTOSIS	1.55709	0.0540638	0.0127373	0.0132354
O00187	O00602	MASP2-FCN1	81.94	PID_CASPASE_PATHWAY	2.29842	-0.496251	0.0134978	0.0139322
O00187	O00602	MASP2-FCN1	81.94	KEGG_PEROXISOME	3.01307	0.495486	0.0142981	0.014672
Q9H081	A8K031	MIS12-KNTC2	81.36	PID_PLK1_PATHWAY	1.24051	-1.9371	5.25123e-07	4.95763e-05
Q9H081	A8K031	MIS12-KNTC2	81.36	REACTOME_MITOTIC_M_M_G1_PHASES	2.83226	-0.455389	5.59732e-07	4.95763e-05
Q9H081	A8K031	MIS12-KNTC2	81.36	REACTOME_DNA_REPLICATION	2.71562	-0.341368	1.0512e-06	7.0417e-05
Q9H081	A8K031	MIS12-KNTC2	81.36	REACTOME_G1_S_TRANSITION	2.38296	0.218768	5.68094e-06	0.000173189
Q9H081	A8K031	MIS12-KNTC2	81.36	REACTOME_CYCLIN_A_B1_ASSOCIATED_EVENTS_DURING_G2_M_TRANSITION	0.661786	-0.973355	1.00956e-05	0.000232476
Q9H081	A8K031	MIS12-KNTC2	81.36	REACTOME_CELL_CYCLE_MITOTIC	2.28864	-0.7426	1.26548e-05	0.000248936
Q9H081	A8K031	MIS12-KNTC2	81.36	REACTOME_MITOTIC_G1_G1_S_PHASES	2.26028	0.158334	1.97462e-05	0.000293824
Q9H081	A8K031	MIS12-KNTC2	81.36	PID_P73PATHWAY	0.728933	-0.843672	2.0862e-05	0.000303176
Q9H081	A8K031	MIS12-KNTC2	81.36	REACTOME_MITOTIC_PROMETAPHASE	1.46716	-1.20495	2.20376e-05	0.000305895
Q9H081	A8K031	MIS12-KNTC2	81.36	REACTOME_M_G1_TRANSITION	2.49593	0.948135	2.32761e-05	0.000318311
Q02297	P62993	NRG1-GRB2	81.02	REACTOME_ACTIVATION_OF_GENES_BY_ATF4	2.7938	0.853581	0.00215531	0.0032619
Q02297	P62993	NRG1-GRB2	81.02	REACTOME_PERK_REGULATED_GENE_EXPRESSION	2.95274	0.959057	0.00310682	0.00423657
Q02297	P62993	NRG1-GRB2	81.02	REACTOME_ER_PHAGOSOME_PATHWAY	2.8655	1.52546	0.00910315	0.00989589
Q02297	P62993	NRG1-GRB2	81.02	REACTOME_ORC1_REMOVAL_FROM_CHROMATIN	2.75561	0.729433	0.00998219	0.0106952
Q02297	P62993	NRG1-GRB2	81.02	REACTOME_ACTIVATED_TAK1_MEDIATES_P38_MAPK_ACTIVATION	-1.35581	-0.127658	0.00998219	0.0106952
Q02297	P62993	NRG1-GRB2	81.02	REACTOME_ASSEMBLY_OF_THE_PRE_REPLICATIVE_COMPLEX	2.65569	1.2042	0.0130899	0.013579
Q02297	P62993	NRG1-GRB2	81.02	REACTOME_REGULATION_OF_APOPTOSIS	2.5171	1.18957	0.0143013	0.014672
Q02297	P62993	NRG1-GRB2	81.02	REACTOME_CYCLIN_E_ASSOCIATED_EVENTS_DURING_G1_S_TRANSITION_	2.21575	1.01264	0.0156106	0.0159187
Q02297	P62993	NRG1-GRB2	81.02	REACTOME_CDT1_ASSOCIATION_WITH_THE_CDC6_ORC_ORIGIN_COMPLEX	2.85753	1.27176	0.0156106	0.0159187
Q02297	P62993	NRG1-GRB2	81.02	BIOCARTA_TEL_PATHWAY	-0.219792	-1.31658	0.0163039	0.0165803
P25786	Q14997	PSMA1-PSME4	79.99	ST_GA12_PATHWAY	-1.88759	-0.395123	0.00111156	0.00208207
P25786	Q14997	PSMA1-PSME4	79.99	PID_AURORA_B_PATHWAY	0.252191	-1.62112	0.00156874	0.0026365
P25786	Q14997	PSMA1-PSME4	79.99	BIOCARTA_BARR_MAPK_PATHWAY	-1.85815	-1.08584	0.00170739	0.00278932
P25786	Q14997	PSMA1-PSME4	79.99	REACTOME_ACTIVATION_OF_THE_MRNA_UPON_BINDING_OF_THE_CAP_BINDING_COMPLEX_AND_EIFS_AND_SUBSEQUENT_BINDING_TO_43S	0.635119	-1.19786	0.00228622	0.00340025
P25786	Q14997	PSMA1-PSME4	79.99	REACTOME_THROMBIN_SIGNALLING_THROUGH_PROTEINASE_ACTIVATED_RECEPTORS_PARS	-0.571972	0.424206	0.00238222	0.00348343
P25786	Q14997	PSMA1-PSME4	79.99	PSP:KinaseSubstrate:PLK1	-0.934248	-2.2656	0.00238222	0.00348343
P25786	Q14997	PSMA1-PSME4	79.99	PID_ERA_GENOMIC_PATHWAY	-1.93601	-0.592108	0.00303996	0.00416986
P25786	Q14997	PSMA1-PSME4	79.99	BIOCARTA_CK1_PATHWAY	-0.0494101	-1.04179	0.00356636	0.00468139
P25786	Q14997	PSMA1-PSME4	79.99	REACTOME_SIGNALING_BY_NOTCH1	-0.324644	0.484005	0.00385952	0.00500956
P25786	Q14997	PSMA1-PSME4	79.99	REACTOME_TRANSLATION	0.336092	-1.32158	0.00546859	0.00655385
A8MTJ3	Q07325	GNAT3-CXCL9	79.72	PID_TXA2PATHWAY	2.48172	0.143659	1.89245e-05	0.000288564
A8MTJ3	Q07325	GNAT3-CXCL9	79.72	REACTOME_ADAPTIVE_IMMUNE_SYSTEM	2.69353	-0.017962	5.58178e-05	0.000476885
A8MTJ3	Q07325	GNAT3-CXCL9	79.72	PID_CXCR4_PATHWAY	1.79343	0.147101	0.000388063	0.00121831
A8MTJ3	Q07325	GNAT3-CXCL9	79.72	PID_CD8_TCR_PATHWAY	0.144386	-0.948969	0.000520558	0.00140732
A8MTJ3	Q07325	GNAT3-CXCL9	79.72	WNT_SIGNALING	-0.922195	0.0840488	0.000601611	0.00150201
A8MTJ3	Q07325	GNAT3-CXCL9	79.72	PID_TCR_PATHWAY	0.760961	-1.29285	0.000662013	0.00159294
A8MTJ3	Q07325	GNAT3-CXCL9	79.72	REACTOME_GPVI_MEDIATED_ACTIVATION_CASCADE	1.46323	0.0265707	0.000728015	0.00168421
A8MTJ3	Q07325	GNAT3-CXCL9	79.72	PID_RXR_VDR_PATHWAY	0.988385	1.70474	0.000878735	0.00183489
A8MTJ3	Q07325	GNAT3-CXCL9	79.72	REACTOME_SIGNALING_BY_FGFR1_FUSION_MUTANTS	0.966285	-0.393967	0.000920692	0.00189225
A8MTJ3	Q07325	GNAT3-CXCL9	79.72	REACTOME_NUCLEAR_RECEPTOR_TRANSCRIPTION_PATHWAY	-0.153709	1.44932	0.000964499	0.00194152
Q9P1M2	A0A024QZ59	Q9P1M2_HUMAN-TRAF4	79.69	REACTOME_POST_NMDA_RECEPTOR_ACTIVATION_EVENTS	-0.355022	0.226679	0.0136108	0.0140411
Q9P1M2	A0A024QZ59	Q9P1M2_HUMAN-TRAF4	79.69	REACTOME_ACTIVATION_OF_NMDA_RECEPTOR_UPON_GLUTAMATE_BINDING_AND_POSTSYNAPTIC_EVENTS	-0.367201	0.167466	0.0162936	0.0165788
Q9P1M2	A0A024QZ59	Q9P1M2_HUMAN-TRAF4	79.69	KEGG_REGULATION_OF_AUTOPHAGY	-0.625709	0.33767	0.0238805	0.0240877
Q9P1M2	A0A024QZ59	Q9P1M2_HUMAN-TRAF4	79.69	REACTOME_SPHINGOLIPID_DE_NOVO_BIOSYNTHESIS	0.700893	0.0908236	0.030166	0.0303455
Q9P1M2	A0A024QZ59	Q9P1M2_HUMAN-TRAF4	79.69	BIOCARTA_EIF2_PATHWAY	-0.170629	-0.825583	0.0343599	0.0344711
Q9P1M2	A0A024QZ59	Q9P1M2_HUMAN-TRAF4	79.69	KEGG_PEROXISOME	-0.159587	0.834921	0.04158	0.0416696
Q9P1M2	A0A024QZ59	Q9P1M2_HUMAN-TRAF4	79.69	REACTOME_SRP_DEPENDENT_COTRANSLATIONAL_PROTEIN_TARGETING_TO_MEMBRANE	1.13669	0.0141678	0.0442559	0.0443274
Q9P1M2	A0A024QZ59	Q9P1M2_HUMAN-TRAF4	79.69	REACTOME_G_ALPHA_Q_SIGNALLING_EVENTS	1.77644	0.524986	0.0470758	0.0471264
Q9P1M2	A0A024QZ59	Q9P1M2_HUMAN-TRAF4	79.69	KEGG_DRUG_METABOLISM_OTHER_ENZYMES	-0.813156	-0.12072	0.0547928	0.0547928
Q9P1M2	A0A024QZ59	Q9P1M2_HUMAN-TRAF4	79.69	KEGG_ALDOSTERONE_REGULATED_SODIUM_REABSORPTION	-0.515423	0.269268	0.0547928	0.0547928
Q71F56	Q15648	MED13L-MED1	79.61	KEGG_FRUCTOSE_AND_MANNOSE_METABOLISM	0.734997	-0.813418	3.73468e-06	0.000144719
Q71F56	Q15648	MED13L-MED1	79.61	KEGG_VASOPRESSIN_REGULATED_WATER_REABSORPTION	1.49468	-0.432504	3.42863e-05	0.000356271
Q71F56	Q15648	MED13L-MED1	79.61	BIOCARTA_VEGF_PATHWAY	0.823105	-0.323798	5.44417e-05	0.000474389
Q71F56	Q15648	MED13L-MED1	79.61	REACTOME_THE_ROLE_OF_NEF_IN_HIV1_REPLICATION_AND_DISEASE_PATHOGENESIS	1.86398	0.391232	5.44417e-05	0.000474389
Q71F56	Q15648	MED13L-MED1	79.61	REACTOME_SIGNALING_BY_FGFR_IN_DISEASE	0.56985	-1.14124	0.000106712	0.000683887
Q71F56	Q15648	MED13L-MED1	79.61	KEGG_PATHOGENIC_ESCHERICHIA_COLI_INFECTION	1.78537	-0.400623	0.000112743	0.000687545
Q71F56	Q15648	MED13L-MED1	79.61	REACTOME_NGF_SIGNALLING_VIA_TRKA_FROM_THE_PLASMA_MEMBRANE	0.307449	-1.56732	0.000148028	0.000797264
Q71F56	Q15648	MED13L-MED1	79.61	BIOCARTA_CHEMICAL_PATHWAY	1.12641	-0.583731	0.00022683	0.000978547
Q71F56	Q15648	MED13L-MED1	79.61	BIOCARTA_CHREBP2_PATHWAY	1.35944	-0.362301	0.000239077	0.0010061
Q71F56	Q15648	MED13L-MED1	79.61	REACTOME_ADAPTIVE_IMMUNE_SYSTEM	2.00548	-0.112838	0.000251941	0.00100826
P40763	P07948	STAT3-LYN	79.03	REACTOME_HEMOSTASIS	1.62593	-0.735324	1.25183e-05	0.000248936
P40763	P07948	STAT3-LYN	79.03	REACTOME_CELL_SURFACE_INTERACTIONS_AT_THE_VASCULAR_WALL	2.3027	-0.0447798	2.52992e-05	0.000320112
P40763	P07948	STAT3-LYN	79.03	REACTOME_EFFECTS_OF_PIP2_HYDROLYSIS	0.650167	-0.364819	5.89919e-05	0.00048337
P40763	P07948	STAT3-LYN	79.03	REACTOME_ANTIGEN_ACTIVATES_B_CELL_RECEPTOR_LEADING_TO_GENERATION_OF_SECOND_MESSENGERS	1.37407	-0.745519	6.58602e-05	0.000521276
P40763	P07948	STAT3-LYN	79.03	ST_B_CELL_ANTIGEN_RECEPTOR	0.884014	-0.383209	6.95717e-05	0.00052866
P40763	P07948	STAT3-LYN	79.03	PID_ERA_GENOMIC_PATHWAY	-2.52398	-0.565406	7.34805e-05	0.000540825
P40763	P07948	STAT3-LYN	79.03	PID_CXCR4_PATHWAY	2.2706	0.147101	0.000107247	0.000683887
P40763	P07948	STAT3-LYN	79.03	REACTOME_G_ALPHA_Q_SIGNALLING_EVENTS	1.84908	0.374962	0.000107247	0.000683887
P40763	P07948	STAT3-LYN	79.03	PID_AMB2_NEUTROPHILS_PATHWAY	1.66869	-0.142246	0.00014737	0.000796827
P40763	P07948	STAT3-LYN	79.03	REACTOME_GASTRIN_CREB_SIGNALLING_PATHWAY_VIA_PKC_AND_MAPK	0.942631	-0.463668	0.000247092	0.00100826
P35398	Q15596	RORA-NCOA2	78.76	KEGG_CELL_ADHESION_MOLECULES_CAMS	-0.443454	1.87778	0.000190707	0.000912366
P35398	Q15596	RORA-NCOA2	78.76	PSP:KinaseSubstrate:PRKCG	-2.08686	-0.0762335	0.000288557	0.00109089
P35398	Q15596	RORA-NCOA2	78.76	KEGG_HEDGEHOG_SIGNALING_PATHWAY	-2.03209	-0.641822	0.000353544	0.00115367
P35398	Q15596	RORA-NCOA2	78.76	PID_HDAC_CLASSIII_PATHWAY	-0.368911	-1.21847	0.000813935	0.00176571
P35398	Q15596	RORA-NCOA2	78.76	REACTOME_CDK_MEDIATED_PHOSPHORYLATION_AND_REMOVAL_OF_CDC6	2.64655	0.973145	0.00103082	0.00199831
P35398	Q15596	RORA-NCOA2	78.76	REACTOME_TRANSMEMBRANE_TRANSPORT_OF_SMALL_MOLECULES	-0.0887961	1.29461	0.00108016	0.00205451
P35398	Q15596	RORA-NCOA2	78.76	PID_EPHB_FWD_PATHWAY	-1.14459	0.123536	0.00163324	0.00271234
P35398	Q15596	RORA-NCOA2	78.76	REACTOME_FORMATION_OF_THE_TERNARY_COMPLEX_AND_SUBSEQUENTLY_THE_43S_COMPLEX	0.908426	-0.893952	0.0019544	0.00307414
P35398	Q15596	RORA-NCOA2	78.76	REACTOME_ACTIVATION_OF_THE_MRNA_UPON_BINDING_OF_THE_CAP_BINDING_COMPLEX_AND_EIFS_AND_SUBSEQUENT_BINDING_TO_43S	0.381466	-1.22457	0.0019544	0.00307414
P35398	Q15596	RORA-NCOA2	78.76	KEGG_PHOSPHATIDYLINOSITOL_SIGNALING_SYSTEM	-1.48309	-0.0455673	0.00204328	0.00315984
P56181	P56556	NDUFV3-NDUFA6	78.63	REACTOME_CELL_SURFACE_INTERACTIONS_AT_THE_VASCULAR_WALL	-1.22985	0.676898	0.00325833	0.00437897
P56181	P56556	NDUFV3-NDUFA6	78.63	REACTOME_ACTIVATION_OF_THE_MRNA_UPON_BINDING_OF_THE_CAP_BINDING_COMPLEX_AND_EIFS_AND_SUBSEQUENT_BINDING_TO_43S	0.508234	-1.17114	0.00356641	0.00468139
P56181	P56556	NDUFV3-NDUFA6	78.63	PID_TELOMERASE_PATHWAY	0.277112	-0.997242	0.00603939	0.00707831
P56181	P56556	NDUFV3-NDUFA6	78.63	BIOCARTA_EIF2_PATHWAY	0.398403	-0.84249	0.00715681	0.00810698
P56181	P56556	NDUFV3-NDUFA6	78.63	BIOCARTA_PROTEASOME_PATHWAY	2.53638	1.34084	0.0074637	0.00841873
P56181	P56556	NDUFV3-NDUFA6	78.63	PID_HNF3B_PATHWAY	0.534418	-0.470101	0.00956561	0.0102904
P56181	P56556	NDUFV3-NDUFA6	78.63	REACTOME_FORMATION_OF_THE_TERNARY_COMPLEX_AND_SUBSEQUENTLY_THE_43S_COMPLEX	0.908426	-0.750162	0.0108027	0.0114425
P56181	P56556	NDUFV3-NDUFA6	78.63	KEGG_PARKINSONS_DISEASE	1.66034	0.341379	0.0112456	0.0118509
P56181	P56556	NDUFV3-NDUFA6	78.63	REACTOME_REGULATORY_RNA_PATHWAYS	0.72504	0.0818465	0.0112456	0.0118509
P56181	P56556	NDUFV3-NDUFA6	78.63	REACTOME_CDK_MEDIATED_PHOSPHORYLATION_AND_REMOVAL_OF_CDC6	2.32792	0.989614	0.0117046	0.0122582
Q86UP2	Q12840	KTN1-KIF5A	77.88	PSP:KinaseSubstrate:CHEK1	-1.114	-2.9613	0.00017548	0.000875048
Q86UP2	Q12840	KTN1-KIF5A	77.88	KEGG_CELL_CYCLE	0.701652	-2.04326	0.000271163	0.00105515
Q86UP2	Q12840	KTN1-KIF5A	77.88	PSP:KinaseSubstrate:AURKB	-0.738865	-1.93364	0.000498168	0.00138919
Q86UP2	Q12840	KTN1-KIF5A	77.88	DEPOD:PhosphataseSubstrate:CDC14A	0.236187	-1.70329	0.000571279	0.00146765
Q86UP2	Q12840	KTN1-KIF5A	77.88	REACTOME_CHROMOSOME_MAINTENANCE	1.31171	-0.739217	0.000597791	0.00150201
Q86UP2	Q12840	KTN1-KIF5A	77.88	PSP:KinaseSubstrate:MAPKAPK2	-0.222754	-1.80492	0.000597791	0.00150201
Q86UP2	Q12840	KTN1-KIF5A	77.88	REACTOME_TELOMERE_MAINTENANCE	0.701845	-0.207006	0.000684356	0.00161536
Q86UP2	Q12840	KTN1-KIF5A	77.88	BIOCARTA_G2_PATHWAY	0.316125	-1.76603	0.000748393	0.00169489
Q86UP2	Q12840	KTN1-KIF5A	77.88	PSP:KinaseSubstrate:PLK3	0.160761	-1.17582	0.000748393	0.00169489
Q86UP2	Q12840	KTN1-KIF5A	77.88	PSP:KinaseSubstrate:CDK2	-1.27873	-4.60431	0.000817957	0.00176701
Q9Y6K9	P52292	IKBKG-KPNA2	77.19	REACTOME_MITOTIC_M_M_G1_PHASES	3.1611	-0.418447	8.58809e-09	1.59738e-05
Q9Y6K9	P52292	IKBKG-KPNA2	77.19	REACTOME_DNA_REPLICATION	3.20099	-0.33546	2.57437e-08	1.82006e-05
Q9Y6K9	P52292	IKBKG-KPNA2	77.19	REACTOME_CELL_CYCLE_MITOTIC	3.18513	-0.753762	3.19321e-08	1.82006e-05
Q9Y6K9	P52292	IKBKG-KPNA2	77.19	REACTOME_CELL_CYCLE	3.26577	-1.42965	3.95535e-08	1.82006e-05
Q9Y6K9	P52292	IKBKG-KPNA2	77.19	PID_PLK1_PATHWAY	1.47576	-1.89856	4.89263e-08	1.82006e-05
Q9Y6K9	P52292	IKBKG-KPNA2	77.19	REACTOME_G1_S_TRANSITION	3.05393	0.359245	6.04369e-08	1.87354e-05
Q9Y6K9	P52292	IKBKG-KPNA2	77.19	KEGG_CELL_CYCLE	2.07402	-2.13178	7.99314e-08	2.12389e-05
Q9Y6K9	P52292	IKBKG-KPNA2	77.19	REACTOME_MITOTIC_G1_G1_S_PHASES	3.27693	0.15817	9.18388e-08	2.13525e-05
Q9Y6K9	P52292	IKBKG-KPNA2	77.19	REACTOME_MITOTIC_PROMETAPHASE	1.69689	-1.2446	2.08592e-07	3.52711e-05
Q9Y6K9	P52292	IKBKG-KPNA2	77.19	PID_FOXM1_PATHWAY	2.06728	-0.652452	3.33204e-07	4.13173e-05
L7RRS6	Q13322	RAF1-GRB10	77.08	REACTOME_NUCLEAR_SIGNALING_BY_ERBB4	-1.89766	-0.143107	0.000281358	0.00107902
L7RRS6	Q13322	RAF1-GRB10	77.08	BIOCARTA_TEL_PATHWAY	-0.277017	-1.40274	0.000309595	0.00112161
L7RRS6	Q13322	RAF1-GRB10	77.08	REACTOME_SCFSKP2_MEDIATED_DEGRADATION_OF_P27_P21	2.37191	1.2201	0.000542903	0.00143538
L7RRS6	Q13322	RAF1-GRB10	77.08	REACTOME_FORMATION_OF_THE_TERNARY_COMPLEX_AND_SUBSEQUENTLY_THE_43S_COMPLEX	0.799841	-1.07922	0.000651666	0.0015828
L7RRS6	Q13322	RAF1-GRB10	77.08	REACTOME_M_G1_TRANSITION	2.49593	1.12004	0.000746183	0.00169489
L7RRS6	Q13322	RAF1-GRB10	77.08	REACTOME_ACTIVATION_OF_THE_MRNA_UPON_BINDING_OF_THE_CAP_BINDING_COMPLEX_AND_EIFS_AND_SUBSEQUENT_BINDING_TO_43S	0.319049	-1.26023	0.000780417	0.00173085
L7RRS6	Q13322	RAF1-GRB10	77.08	BIOCARTA_G2_PATHWAY	0.0487831	-1.74456	0.00111156	0.00208207
L7RRS6	Q13322	RAF1-GRB10	77.08	REACTOME_ASSEMBLY_OF_THE_PRE_REPLICATIVE_COMPLEX	2.32427	1.00813	0.00126621	0.00227771
L7RRS6	Q13322	RAF1-GRB10	77.08	PSP:KinaseSubstrate:CDK2	-1.7788	-4.64176	0.00144052	0.00249012
L7RRS6	Q13322	RAF1-GRB10	77.08	REACTOME_CDK_MEDIATED_PHOSPHORYLATION_AND_REMOVAL_OF_CDC6	1.95949	0.835945	0.00201908	0.0031348
O95239	Q9UBC3	KIF4A-DNMT3B	76.1	PID_SYNDECAN_2_PATHWAY	-1.81131	0.00214908	0.000315379	0.00112161
O95239	Q9UBC3	KIF4A-DNMT3B	76.1	PID_P53_DOWNSTREAM_PATHWAY	1.04291	-0.300266	0.000434707	0.00128497
O95239	Q9UBC3	KIF4A-DNMT3B	76.1	PSP:KinaseSubstrate:PRKCE	-2.16963	-1.01217	0.000626776	0.00154207
O95239	Q9UBC3	KIF4A-DNMT3B	76.1	PSP:KinaseSubstrate:ATR	0.248745	-1.65086	0.0010406	0.0020047
O95239	Q9UBC3	KIF4A-DNMT3B	76.1	REACTOME_INTERFERON_ALPHA_BETA_SIGNALING	1.75365	0.291778	0.00195662	0.00307414
O95239	Q9UBC3	KIF4A-DNMT3B	76.1	PID_IFNG_PATHWAY	-0.946321	0.143161	0.00215028	0.0032619
O95239	Q9UBC3	KIF4A-DNMT3B	76.1	KEGG_REGULATION_OF_ACTIN_CYTOSKELETON	-1.83842	-0.227704	0.00284148	0.00397082
O95239	Q9UBC3	KIF4A-DNMT3B	76.1	PID_INSULIN_PATHWAY	-1.99949	-1.15152	0.00284148	0.00397082
O95239	Q9UBC3	KIF4A-DNMT3B	76.1	PID_ECADHERIN_NASCENT_AJ_PATHWAY	-1.06873	-0.174089	0.00311357	0.00424266
O95239	Q9UBC3	KIF4A-DNMT3B	76.1	PID_UPA_UPAR_PATHWAY	-1.73156	0.531389	0.00340921	0.00451969
Q9H7L9	Q9UBC3	SUDS3-DNMT3B	75.5	KEGG_AMINO_SUGAR_AND_NUCLEOTIDE_SUGAR_METABOLISM	-0.757799	0.660363	0.000435299	0.00128497
Q9H7L9	Q9UBC3	SUDS3-DNMT3B	75.5	BIOCARTA_CERAMIDE_PATHWAY	-1.97671	-0.843216	0.00245402	0.00357998
Q9H7L9	Q9UBC3	SUDS3-DNMT3B	75.5	REACTOME_SIGNALING_BY_ROBO_RECEPTOR	-0.744339	-1.33534	0.0027864	0.00393823
Q9H7L9	Q9UBC3	SUDS3-DNMT3B	75.5	REACTOME_NONSENSE_MEDIATED_DECAY_ENHANCED_BY_THE_EXON_JUNCTION_COMPLEX	1.1214	0.171104	0.00357747	0.0046926
Q9H7L9	Q9UBC3	SUDS3-DNMT3B	75.5	KEGG_PEROXISOME	-0.360438	1.06009	0.00404523	0.00518905
Q9H7L9	Q9UBC3	SUDS3-DNMT3B	75.5	REACTOME_PI3K_CASCADE	-1.1052	-0.319172	0.00404523	0.00518905
Q9H7L9	Q9UBC3	SUDS3-DNMT3B	75.5	PSP:KinaseSubstrate:CDK2	-2.46241	-4.60431	0.00421308	0.00534538
Q9H7L9	Q9UBC3	SUDS3-DNMT3B	75.5	REACTOME_NUCLEAR_SIGNALING_BY_ERBB4	-1.83179	-0.219861	0.00456785	0.0057252
Q9H7L9	Q9UBC3	SUDS3-DNMT3B	75.5	PSP:KinaseSubstrate:MTOR	-0.77632	-2.1455	0.0047552	0.00589252
Q9H7L9	Q9UBC3	SUDS3-DNMT3B	75.5	PSP:KinaseSubstrate:CHEK1	-1.53834	-2.99436	0.0053597	0.00646501
P14854	P24311	COX6B1-COX7B	74.63	KEGG_GLUTATHIONE_METABOLISM	1.54846	-0.126461	6.83202e-05	0.00052866
P14854	P24311	COX6B1-COX7B	74.63	REACTOME_BIOLOGICAL_OXIDATIONS	2.55957	0.348042	0.000279642	0.00107902
P14854	P24311	COX6B1-COX7B	74.63	KEGG_PATHWAYS_IN_CANCER	1.32158	-0.431445	0.000380839	0.00120265
P14854	P24311	COX6B1-COX7B	74.63	KEGG_PARKINSONS_DISEASE	2.97491	0.341379	0.000764575	0.00171898
P14854	P24311	COX6B1-COX7B	74.63	BIOCARTA_CHEMICAL_PATHWAY	0.327437	-0.583731	0.000972816	0.00194773
P14854	P24311	COX6B1-COX7B	74.63	BIOCARTA_GLEEVEC_PATHWAY	0.0968359	-1.11484	0.00117598	0.00216353
P14854	P24311	COX6B1-COX7B	74.63	REACTOME_PHASE_II_CONJUGATION	1.57835	-0.127925	0.00117598	0.00216353
P14854	P24311	COX6B1-COX7B	74.63	KEGG_CELL_ADHESION_MOLECULES_CAMS	-0.759639	1.80419	0.00141775	0.00245794
P14854	P24311	COX6B1-COX7B	74.63	REACTOME_FORMATION_OF_THE_TERNARY_COMPLEX_AND_SUBSEQUENTLY_THE_43S_COMPLEX	0.692726	-0.795282	0.00186729	0.0029787
P14854	P24311	COX6B1-COX7B	74.63	BIOCARTA_PPARA_PATHWAY	1.30005	-0.456314	0.00195385	0.00307414
Q3ZCU6	A0A024R9G3	SEL1L-DERL1	74.6	BIOCARTA_MTA3_PATHWAY	-1.3315	-0.0512981	2.59584e-05	0.000321884
Q3ZCU6	A0A024R9G3	SEL1L-DERL1	74.6	REACTOME_TRANSLATION	1.03325	-1.31313	0.000164037	0.000845177
Q3ZCU6	A0A024R9G3	SEL1L-DERL1	74.6	REACTOME_MHC_CLASS_II_ANTIGEN_PRESENTATION	1.36561	-0.350092	0.000220932	0.000975977
Q3ZCU6	A0A024R9G3	SEL1L-DERL1	74.6	REACTOME_NUCLEAR_RECEPTOR_TRANSCRIPTION_PATHWAY	-0.170397	1.44932	0.000268648	0.00104756
Q3ZCU6	A0A024R9G3	SEL1L-DERL1	74.6	PID_RXR_VDR_PATHWAY	0.788123	1.67671	0.000628999	0.00154549
Q3ZCU6	A0A024R9G3	SEL1L-DERL1	74.6	REACTOME_NUCLEAR_SIGNALING_BY_ERBB4	-2.1963	-0.244075	0.000945401	0.00191761
Q3ZCU6	A0A024R9G3	SEL1L-DERL1	74.6	REACTOME_GENERIC_TRANSCRIPTION_PATHWAY	0.593807	1.9824	0.000988463	0.00195798
Q3ZCU6	A0A024R9G3	SEL1L-DERL1	74.6	REACTOME_ANTIVIRAL_MECHANISM_BY_IFN_STIMULATED_GENES	1.19261	-0.904132	0.00103333	0.00199831
Q3ZCU6	A0A024R9G3	SEL1L-DERL1	74.6	REACTOME_ADAPTIVE_IMMUNE_SYSTEM	2.00548	0.134245	0.00108009	0.00205451
Q3ZCU6	A0A024R9G3	SEL1L-DERL1	74.6	REACTOME_INTERFERON_SIGNALING	1.2537	-0.63198	0.00140419	0.00244321
O14511	P62993	NRG2-GRB2	74.34	KEGG_PENTOSE_PHOSPHATE_PATHWAY	1.77588	-0.794825	0.000711645	0.00165568
O14511	P62993	NRG2-GRB2	74.34	REACTOME_METABOLISM_OF_AMINO_ACIDS_AND_DERIVATIVES	3.71205	1.14868	0.000845394	0.00179093
O14511	P62993	NRG2-GRB2	74.34	BIOCARTA_TEL_PATHWAY	0.157841	-1.33891	0.00164827	0.00272804
O14511	P62993	NRG2-GRB2	74.34	REACTOME_APC_C_CDH1_MEDIATED_DEGRADATION_OF_CDC20_AND_OTHER_APC_C_CDH1_TARGETED_PROTEINS_IN_LATE_MITOSIS_EARLY_G1	2.56719	0.569651	0.00327037	0.00438564
O14511	P62993	NRG2-GRB2	74.34	REACTOME_REGULATION_OF_APOPTOSIS	2.9191	1.18957	0.00400597	0.00515532
O14511	P62993	NRG2-GRB2	74.34	KEGG_PARKINSONS_DISEASE	2.97491	0.372737	0.00421194	0.00534538
O14511	P62993	NRG2-GRB2	74.34	REACTOME_MITOCHONDRIAL_PROTEIN_IMPORT	1.21388	0.150756	0.00465296	0.00578858
O14511	P62993	NRG2-GRB2	74.34	KEGG_GLYCOLYSIS_GLUCONEOGENESIS	2.25335	-0.692089	0.00513539	0.00628409
O14511	P62993	NRG2-GRB2	74.34	PID_TELOMERASE_PATHWAY	0.0787917	-1.02028	0.00566258	0.00673427
O14511	P62993	NRG2-GRB2	74.34	BIOCARTA_STATHMIN_PATHWAY	1.55125	0.288171	0.00654517	0.00755681
P51451	P40763	BLK-STAT3	74.32	SIG_CHEMOTAXIS	-2.30106	-0.200239	0.000112743	0.000687545
P51451	P40763	BLK-STAT3	74.32	REACTOME_SIGNALING_BY_RHO_GTPASES	-2.92948	-0.243322	0.000215174	0.000957473
P51451	P40763	BLK-STAT3	74.32	PID_CDC42_REG_PATHWAY	-2.1007	-0.29045	0.00022683	0.000978547
P51451	P40763	BLK-STAT3	74.32	PID_RAC1_REG_PATHWAY	-1.98335	0.076609	0.000343814	0.00114515
P51451	P40763	BLK-STAT3	74.32	REACTOME_DCC_MEDIATED_ATTRACTIVE_SIGNALING	-1.81001	-0.143218	0.000343814	0.00114515
P51451	P40763	BLK-STAT3	74.32	KEGG_ERBB_SIGNALING_PATHWAY	-2.47295	-0.944138	0.000400719	0.0012443
P51451	P40763	BLK-STAT3	74.32	SA_PTEN_PATHWAY	-1.50956	-0.194626	0.000421565	0.00127084
P51451	P40763	BLK-STAT3	74.32	PID_FCER1_PATHWAY	-2.81358	-0.471438	0.000421565	0.00127084
P51451	P40763	BLK-STAT3	74.32	PID_CDC42_PATHWAY	-2.07491	-0.532843	0.000421565	0.00127084
P51451	P40763	BLK-STAT3	74.32	PID_RAS_PATHWAY	-0.571667	0.943012	0.000466329	0.00133724
Q03188	Q53HL2	CENPC-CDCA8	73.22	REACTOME_G2_M_CHECKPOINTS	1.29521	-1.39373	2.84181e-06	0.000120131
Q03188	Q53HL2	CENPC-CDCA8	73.22	REACTOME_CELL_CYCLE_CHECKPOINTS	2.38648	-0.574342	4.44344e-06	0.000155939
Q03188	Q53HL2	CENPC-CDCA8	73.22	PSP:KinaseSubstrate:ATR	0.983516	-1.65086	7.33163e-06	0.000200542
Q03188	Q53HL2	CENPC-CDCA8	73.22	PSP:KinaseSubstrate:CDK1	-0.710289	-4.38307	7.33163e-06	0.000200542
Q03188	Q53HL2	CENPC-CDCA8	73.22	REACTOME_M_G1_TRANSITION	2.90711	1.1178	7.79934e-06	0.00020724
Q03188	Q53HL2	CENPC-CDCA8	73.22	KEGG_DNA_REPLICATION	1.30075	-0.706637	1.05987e-05	0.000236152
Q03188	Q53HL2	CENPC-CDCA8	73.22	REACTOME_SYNTHESIS_OF_DNA	3.00794	0.649509	1.05987e-05	0.000236152
Q03188	Q53HL2	CENPC-CDCA8	73.22	PSP:KinaseSubstrate:CDK2	-0.453434	-4.69891	1.1968e-05	0.000247339
Q03188	Q53HL2	CENPC-CDCA8	73.22	REACTOME_ACTIVATION_OF_ATR_IN_RESPONSE_TO_REPLICATION_STRESS	1.22213	-0.988673	1.71627e-05	0.000274079
Q03188	Q53HL2	CENPC-CDCA8	73.22	REACTOME_ACTIVATION_OF_THE_PRE_REPLICATIVE_COMPLEX	1.53415	-0.870855	2.17526e-05	0.000305895
Q14152	Q04637	EIF3A-EIF4G1	72.07	REACTOME_ACTIVATION_OF_THE_MRNA_UPON_BINDING_OF_THE_CAP_BINDING_COMPLEX_AND_EIFS_AND_SUBSEQUENT_BINDING_TO_43S	1.3254	-1.26023	1.1793e-05	0.000246461
Q14152	Q04637	EIF3A-EIF4G1	72.07	REACTOME_FORMATION_OF_THE_TERNARY_COMPLEX_AND_SUBSEQUENTLY_THE_43S_COMPLEX	1.18493	-0.987314	8.19296e-05	0.000572891
Q14152	Q04637	EIF3A-EIF4G1	72.07	REACTOME_SIGNALING_BY_NOTCH1	-0.622867	0.484005	0.000247092	0.00100826
Q14152	Q04637	EIF3A-EIF4G1	72.07	PSP:KinaseSubstrate:PLK1	-0.682332	-2.19582	0.000302472	0.00111406
Q14152	Q04637	EIF3A-EIF4G1	72.07	PSP:KinaseSubstrate:CAMK2A	-2.01897	-0.816709	0.000428255	0.00128434
Q14152	Q04637	EIF3A-EIF4G1	72.07	PSP:KinaseSubstrate:HIPK2	-1.44456	-0.0432894	0.000546371	0.00143538
Q14152	Q04637	EIF3A-EIF4G1	72.07	REACTOME_TRNA_AMINOACYLATION	1.94131	0.284637	0.000601611	0.00150201
Q14152	Q04637	EIF3A-EIF4G1	72.07	BIOCARTA_TEL_PATHWAY	-0.368266	-1.34952	0.000800087	0.00174801
Q14152	Q04637	EIF3A-EIF4G1	72.07	REACTOME_APC_C_CDC20_MEDIATED_DEGRADATION_OF_MITOTIC_PROTEINS	1.59412	0.149303	0.000800087	0.00174801
Q14152	Q04637	EIF3A-EIF4G1	72.07	REACTOME_NOTCH1_INTRACELLULAR_DOMAIN_REGULATES_TRANSCRIPTION	-0.375381	0.541657	0.000964499	0.00194152
Q6U8A4	K7PPA8	Q6U8A4_HUMAN-TP53	71.73	KEGG_P53_SIGNALING_PATHWAY	1.57374	-0.0161577	5.65587e-06	0.000173189
Q6U8A4	K7PPA8	Q6U8A4_HUMAN-TP53	71.73	PID_AURORA_A_PATHWAY	0.464704	-1.26396	6.50526e-05	0.000521276
Q6U8A4	K7PPA8	Q6U8A4_HUMAN-TP53	71.73	DEPOD:PhosphataseSubstrate:CDC14A	0.174314	-1.68427	8.04762e-05	0.000567542
Q6U8A4	K7PPA8	Q6U8A4_HUMAN-TP53	71.73	BIOCARTA_TEL_PATHWAY	0.72894	-1.3506	9.93131e-05	0.000655044
Q6U8A4	K7PPA8	Q6U8A4_HUMAN-TP53	71.73	REACTOME_ACTIVATION_OF_THE_PRE_REPLICATIVE_COMPLEX	1.06374	-0.870855	0.000116095	0.00069433
Q6U8A4	K7PPA8	Q6U8A4_HUMAN-TP53	71.73	REACTOME_RORA_ACTIVATES_CIRCADIAN_EXPRESSION	-0.84626	0.616383	0.000116095	0.00069433
Q6U8A4	K7PPA8	Q6U8A4_HUMAN-TP53	71.73	REACTOME_CIRCADIAN_REPRESSION_OF_EXPRESSION_BY_REV_ERBA	-0.841407	0.633468	0.000116095	0.00069433
Q6U8A4	K7PPA8	Q6U8A4_HUMAN-TP53	71.73	REACTOME_G1_S_TRANSITION	2.38296	0.359402	0.000193431	0.000915941
Q6U8A4	K7PPA8	Q6U8A4_HUMAN-TP53	71.73	REACTOME_CELL_CYCLE_CHECKPOINTS	1.33814	-0.568576	0.000248255	0.00100826
Q6U8A4	K7PPA8	Q6U8A4_HUMAN-TP53	71.73	PID_ERA_GENOMIC_PATHWAY	-2.1292	-0.554858	0.000302278	0.00111406
Q96CW1	F2YGG7	AP2M1-F2YGG7_HUMAN	71.5	BIOCARTA_HDAC_PATHWAY	-1.15131	-0.181263	0.00022683	0.000978547
Q96CW1	F2YGG7	AP2M1-F2YGG7_HUMAN	71.5	BIOCARTA_TEL_PATHWAY	0.63909	-1.34844	0.000251941	0.00100826
Q96CW1	F2YGG7	AP2M1-F2YGG7_HUMAN	71.5	BIOCARTA_PGC1A_PATHWAY	-0.255095	1.01866	0.00044342	0.00130016
Q96CW1	F2YGG7	AP2M1-F2YGG7_HUMAN	71.5	KEGG_DNA_REPLICATION	1.13314	-0.617843	0.000802581	0.00174801
Q96CW1	F2YGG7	AP2M1-F2YGG7_HUMAN	71.5	PSP:KinaseSubstrate:MTOR	-0.578919	-2.10392	0.00155512	0.00262717
Q96CW1	F2YGG7	AP2M1-F2YGG7_HUMAN	71.5	KEGG_P53_SIGNALING_PATHWAY	1.26652	0.0181834	0.0016283	0.0027114
Q96CW1	F2YGG7	AP2M1-F2YGG7_HUMAN	71.5	KEGG_PYRIMIDINE_METABOLISM	1.6189	0.554027	0.00233822	0.00344345
Q96CW1	F2YGG7	AP2M1-F2YGG7_HUMAN	71.5	BIOCARTA_ARF_PATHWAY	1.03277	0.0137234	0.00279071	0.00394132
Q96CW1	F2YGG7	AP2M1-F2YGG7_HUMAN	71.5	PSP:KinaseSubstrate:EGFR	-0.120047	-1.36835	0.00304575	0.00417472
Q96CW1	F2YGG7	AP2M1-F2YGG7_HUMAN	71.5	REACTOME_ACTIVATION_OF_THE_PRE_REPLICATIVE_COMPLEX	0.931428	-0.726163	0.00346833	0.00457524
P62312	P09661	LSM6-SNRPA1	71.03	PID_FCER1_PATHWAY	-2.84047	-0.510419	8.22674e-05	0.000573099
P62312	P09661	LSM6-SNRPA1	71.03	PID_IL2_1PATHWAY	-3.04725	-0.652427	0.000251123	0.00100826
P62312	P09661	LSM6-SNRPA1	71.03	PID_CXCR3_PATHWAY	-1.31939	-0.257553	0.000297531	0.00110476
P62312	P09661	LSM6-SNRPA1	71.03	KEGG_FC_EPSILON_RI_SIGNALING_PATHWAY	-2.91905	-0.00942303	0.000371969	0.00118877
P62312	P09661	LSM6-SNRPA1	71.03	REACTOME_SIGNALING_BY_RHO_GTPASES	-2.72574	-0.203157	0.000545592	0.00143538
P62312	P09661	LSM6-SNRPA1	71.03	DEPOD:PhosphataseSubstrate:PPP3CB	-2.17163	-1.33903	0.000545592	0.00143538
P62312	P09661	LSM6-SNRPA1	71.03	KEGG_ERBB_SIGNALING_PATHWAY	-2.48767	-0.983788	0.00057582	0.00147119
P62312	P09661	LSM6-SNRPA1	71.03	PSP:KinaseSubstrate:PRKCQ	-1.88757	-0.661672	0.00057582	0.00147119
P62312	P09661	LSM6-SNRPA1	71.03	BIOCARTA_FCER1_PATHWAY	-2.81509	-0.574618	0.000751764	0.00169489
P62312	P09661	LSM6-SNRPA1	71.03	PID_RHOA_REG_PATHWAY	-2.55567	-0.958676	0.000751764	0.00169489
Q12888	P53350	TP53BP1-PLK1	70.55	PID_ERA_GENOMIC_PATHWAY	-2.82633	-0.467642	1.68795e-06	8.97026e-05
Q12888	P53350	TP53BP1-PLK1	70.55	PID_PLK1_PATHWAY	1.47576	-1.80206	1.71627e-05	0.000274079
Q12888	P53350	TP53BP1-PLK1	70.55	PID_ERBB4_PATHWAY	-1.78099	-0.0719808	6.83507e-05	0.00052866
Q12888	P53350	TP53BP1-PLK1	70.55	REACTOME_PI3K_AKT_ACTIVATION	-1.32702	-0.201355	0.000190707	0.000912366
Q12888	P53350	TP53BP1-PLK1	70.55	REACTOME_MITOTIC_PROMETAPHASE	1.72342	-1.1653	0.000223025	0.000975977
Q12888	P53350	TP53BP1-PLK1	70.55	DEPOD:PhosphataseSubstrate:CDC14A	0.417767	-1.74596	0.000223025	0.000975977
Q12888	P53350	TP53BP1-PLK1	70.55	PID_HNF3A_PATHWAY	-1.7823	-0.316797	0.000247355	0.00100826
Q12888	P53350	TP53BP1-PLK1	70.55	REACTOME_DEADENYLATION_DEPENDENT_MRNA_DECAY	1.51239	-0.194655	0.000371807	0.00118877
Q12888	P53350	TP53BP1-PLK1	70.55	REACTOME_REGULATION_OF_MITOTIC_CELL_CYCLE	1.83347	0.0671118	0.000477107	0.00135691
Q12888	P53350	TP53BP1-PLK1	70.55	REACTOME_MITOTIC_M_M_G1_PHASES	2.78827	-0.198846	0.000477107	0.00135691
Q5VWX1	O75525	KHDRBS2-KHDRBS3	70.11	PID_MYC_PATHWAY	0.194877	-0.926828	0.000822691	0.00177312
Q5VWX1	O75525	KHDRBS2-KHDRBS3	70.11	PSP:KinaseSubstrate:PRKDC	0.124854	-1.22466	0.0020244	0.00313813
Q5VWX1	O75525	KHDRBS2-KHDRBS3	70.11	PID_BARD1_PATHWAY	0.604482	-1.30123	0.00269544	0.0038359
Q5VWX1	O75525	KHDRBS2-KHDRBS3	70.11	PSP:KinaseSubstrate:MAPK14	-1.14564	-2.05248	0.00282528	0.00396605
Q5VWX1	O75525	KHDRBS2-KHDRBS3	70.11	REACTOME_FORMATION_OF_THE_TERNARY_COMPLEX_AND_SUBSEQUENTLY_THE_43S_COMPLEX	0.804459	-0.893952	0.00310223	0.00423653
Q5VWX1	O75525	KHDRBS2-KHDRBS3	70.11	PSP:KinaseSubstrate:CDK2	-1.7788	-4.6163	0.00340373	0.0045189
Q5VWX1	O75525	KHDRBS2-KHDRBS3	70.11	REACTOME_REGULATORY_RNA_PATHWAYS	0.754995	0.166032	0.00373167	0.00487081
Q5VWX1	O75525	KHDRBS2-KHDRBS3	70.11	REACTOME_ACTIVATION_OF_THE_MRNA_UPON_BINDING_OF_THE_CAP_BINDING_COMPLEX_AND_EIFS_AND_SUBSEQUENT_BINDING_TO_43S	0.113798	-1.17114	0.00373167	0.00487081
Q5VWX1	O75525	KHDRBS2-KHDRBS3	70.11	REACTOME_NEURONAL_SYSTEM	-1.26997	0.0141709	0.00373167	0.00487081
Q5VWX1	O75525	KHDRBS2-KHDRBS3	70.11	REACTOME_METABOLISM_OF_NON_CODING_RNA	0.995077	-0.729083	0.00390619	0.00505955
Q9C086	Q96EZ8	INO80B-MCRS1	70.06	REACTOME_SYNTHESIS_AND_INTERCONVERSION_OF_NUCLEOTIDE_DI_AND_TRIPHOSPHATES	1.98292	0.683875	0.00218201	0.00327831
Q9C086	Q96EZ8	INO80B-MCRS1	70.06	REACTOME_ACTIVATION_OF_BH3_ONLY_PROTEINS	0.887997	0.0380834	0.0022906	0.00340025
Q9C086	Q96EZ8	INO80B-MCRS1	70.06	REACTOME_PROTEIN_FOLDING	1.48703	0.152505	0.00264672	0.00378503
Q9C086	Q96EZ8	INO80B-MCRS1	70.06	PSP:KinaseSubstrate:CHUK	0.32408	-0.539269	0.00264672	0.00378503
Q9C086	Q96EZ8	INO80B-MCRS1	70.06	KEGG_SMALL_CELL_LUNG_CANCER	2.28648	1.00266	0.00291152	0.00402934
Q9C086	Q96EZ8	INO80B-MCRS1	70.06	REACTOME_INTRINSIC_PATHWAY_FOR_APOPTOSIS	0.762212	-0.0499591	0.0030528	0.00417515
Q9C086	Q96EZ8	INO80B-MCRS1	70.06	KEGG_ENDOCYTOSIS	-1.26922	0.245719	0.0032003	0.00433937
Q9C086	Q96EZ8	INO80B-MCRS1	70.06	PSP:KinaseSubstrate:CAMK2A	-1.9654	-0.824328	0.00507487	0.00623465
Q9C086	Q96EZ8	INO80B-MCRS1	70.06	REACTOME_TRNA_AMINOACYLATION	1.95011	0.234526	0.0053086	0.00641256
Q9C086	Q96EZ8	INO80B-MCRS1	70.06	PID_FCER1_PATHWAY	-2.45751	-0.55822	0.00789163	0.00880002
Q8IX12	P33240	CCAR1-CSTF2	67.87	PSP:KinaseSubstrate:PLK1	-0.832703	-2.22422	0.000432027	0.00128497
Q8IX12	P33240	CCAR1-CSTF2	67.87	PSP:KinaseSubstrate:CDK1	-1.57304	-4.24721	0.00302678	0.00415792
Q8IX12	P33240	CCAR1-CSTF2	67.87	REACTOME_3_UTR_MEDIATED_TRANSLATIONAL_REGULATION	0.774762	-0.228398	0.0035892	0.00470048
Q8IX12	P33240	CCAR1-CSTF2	67.87	ST_G_ALPHA_I_PATHWAY	-2.81127	-1.89202	0.00374392	0.00488337
Q8IX12	P33240	CCAR1-CSTF2	67.87	KEGG_RIBOSOME	1.81113	0.336107	0.00424514	0.00537505
Q8IX12	P33240	CCAR1-CSTF2	67.87	KEGG_CELL_CYCLE	0.61793	-1.5631	0.00480647	0.00594022
Q8IX12	P33240	CCAR1-CSTF2	67.87	BIOCARTA_CELLCYCLE_PATHWAY	0.910863	-0.235204	0.00521714	0.0063424
Q8IX12	P33240	CCAR1-CSTF2	67.87	SIG_PIP3_SIGNALING_IN_B_LYMPHOCYTES	-1.59666	-0.181621	0.00613489	0.00716765
Q8IX12	P33240	CCAR1-CSTF2	67.87	REACTOME_SIGNALING_BY_NOTCH1	-0.271913	0.48593	0.00638596	0.00739174
Q8IX12	P33240	CCAR1-CSTF2	67.87	REACTOME_INHIBITION_OF_THE_PROTEOLYTIC_ACTIVITY_OF_APC_C_REQUIRED_FOR_THE_ONSET_OF_ANAPHASE_BY_MITOTIC_SPINDLE_CHECKPOINT_COMPONENTS	-0.394867	-1.11034	0.00691601	0.00790644
A0A024RAZ7	A0A024R3Z2	HNRPA1-SUMO1	67.16	REACTOME_MITOCHONDRIAL_PROTEIN_IMPORT	1.72999	0.118654	3.12589e-05	0.00034608
A0A024RAZ7	A0A024R3Z2	HNRPA1-SUMO1	67.16	REACTOME_METABOLISM_OF_AMINO_ACIDS_AND_DERIVATIVES	3.89259	1.11867	5.7302e-05	0.000476885
A0A024RAZ7	A0A024R3Z2	HNRPA1-SUMO1	67.16	PID_RHOA_REG_PATHWAY	-2.5521	-0.891246	0.000315379	0.00112161
A0A024RAZ7	A0A024R3Z2	HNRPA1-SUMO1	67.16	KEGG_OXIDATIVE_PHOSPHORYLATION	3.38554	1.61365	0.000351246	0.00115025
A0A024RAZ7	A0A024R3Z2	HNRPA1-SUMO1	67.16	KEGG_HUNTINGTONS_DISEASE	1.79999	0.401398	0.00041226	0.00125607
A0A024RAZ7	A0A024R3Z2	HNRPA1-SUMO1	67.16	REACTOME_CELL_SURFACE_INTERACTIONS_AT_THE_VASCULAR_WALL	-1.40195	0.676898	0.000434707	0.00128497
A0A024RAZ7	A0A024R3Z2	HNRPA1-SUMO1	67.16	KEGG_PARKINSONS_DISEASE	2.74416	0.356348	0.000458291	0.00132569
A0A024RAZ7	A0A024R3Z2	HNRPA1-SUMO1	67.16	REACTOME_BIOLOGICAL_OXIDATIONS	2.38646	0.336261	0.000458291	0.00132569
A0A024RAZ7	A0A024R3Z2	HNRPA1-SUMO1	67.16	KEGG_AMINO_SUGAR_AND_NUCLEOTIDE_SUGAR_METABOLISM	1.52151	0.06356	0.000731154	0.00168519
A0A024RAZ7	A0A024R3Z2	HNRPA1-SUMO1	67.16	BIOCARTA_PROTEASOME_PATHWAY	3.32925	1.34084	0.00076939	0.00172188
Q9HCE7	Q13873	SMURF1-BMPR2	67.07	KEGG_ALZHEIMERS_DISEASE	-1.14401	0.751932	0.000501071	0.00139363
Q9HCE7	Q13873	SMURF1-BMPR2	67.07	BIOCARTA_BARR_MAPK_PATHWAY	-2.23677	-1.22019	0.00106011	0.00203699
Q9HCE7	Q13873	SMURF1-BMPR2	67.07	BIOCARTA_BARRESTIN_SRC_PATHWAY	-1.79838	-0.862376	0.00125313	0.00226074
Q9HCE7	Q13873	SMURF1-BMPR2	67.07	REACTOME_NEUROTRANSMITTER_RECEPTOR_BINDING_AND_DOWNSTREAM_TRANSMISSION_IN_THE_POSTSYNAPTIC_CELL	-1.76498	-0.161483	0.00147816	0.00252933
Q9HCE7	Q13873	SMURF1-BMPR2	67.07	PID_ARF_3PATHWAY	1.39211	0.389803	0.00310682	0.00423657
Q9HCE7	Q13873	SMURF1-BMPR2	67.07	REACTOME_TRANSMISSION_ACROSS_CHEMICAL_SYNAPSES	-1.49492	0.00299736	0.00400597	0.00515532
Q9HCE7	Q13873	SMURF1-BMPR2	67.07	PID_P53_REGULATION_PATHWAY	0.255246	-0.699573	0.00513539	0.00628409
Q9HCE7	Q13873	SMURF1-BMPR2	67.07	REACTOME_PLATELET_HOMEOSTASIS	-1.96906	-0.511917	0.00539317	0.00649695
Q9HCE7	Q13873	SMURF1-BMPR2	67.07	REACTOME_NEURONAL_SYSTEM	-1.38132	0.0982658	0.00566258	0.00673427
Q9HCE7	Q13873	SMURF1-BMPR2	67.07	KEGG_MELANOGENESIS	-1.51908	-0.163313	0.00594406	0.00700446
Q9UBD5	O43929	ORC3-ORC4	66.46	PSP:KinaseSubstrate:MAPK14	-0.505317	-2.08632	0.000277601	0.00107347
Q9UBD5	O43929	ORC3-ORC4	66.46	PID_WNT_CANONICAL_PATHWAY	-1.02851	0.0578045	0.000608901	0.00151209
Q9UBD5	O43929	ORC3-ORC4	66.46	PID_HDAC_CLASSI_PATHWAY	-1.0508	0.517258	0.00110852	0.00208056
Q9UBD5	O43929	ORC3-ORC4	66.46	KEGG_RIBOSOME	1.67239	0.306195	0.00128243	0.00229357
Q9UBD5	O43929	ORC3-ORC4	66.46	KEGG_FRUCTOSE_AND_MANNOSE_METABOLISM	0.437457	-0.77984	0.00155356	0.00262717
Q9UBD5	O43929	ORC3-ORC4	66.46	REACTOME_GENERIC_TRANSCRIPTION_PATHWAY	0.0449867	1.84429	0.00170808	0.00278932
Q9UBD5	O43929	ORC3-ORC4	66.46	REACTOME_SIGNALING_BY_ILS	0.503734	-1.08482	0.00179054	0.0028903
Q9UBD5	O43929	ORC3-ORC4	66.46	REACTOME_IL1_SIGNALING	0.562179	-0.407012	0.00196652	0.00308408
Q9UBD5	O43929	ORC3-ORC4	66.46	REACTOME_ACTIVATED_TAK1_MEDIATES_P38_MAPK_ACTIVATION	1.0691	-0.41841	0.00215825	0.00326369
Q9UBD5	O43929	ORC3-ORC4	66.46	REACTOME_IL_2_SIGNALING	0.630532	-1.06023	0.00226041	0.00337971
Q9P013	Q05048	CWC15-CSTF1	66.4	PID_E2F_PATHWAY	1.2005	-1.27563	0.000177928	0.000884881
Q9P013	Q05048	CWC15-CSTF1	66.4	KEGG_LYSINE_DEGRADATION	0.657859	-0.402924	0.000792467	0.0017384
Q9P013	Q05048	CWC15-CSTF1	66.4	KEGG_DRUG_METABOLISM_OTHER_ENZYMES	0.871613	-0.529311	0.000927172	0.00189969
Q9P013	Q05048	CWC15-CSTF1	66.4	REACTOME_G0_AND_EARLY_G1	0.893431	-0.664002	0.00108284	0.00205728
Q9P013	Q05048	CWC15-CSTF1	66.4	PSP:KinaseSubstrate:CHEK2	-0.239222	-1.75413	0.00188395	0.00299244
Q9P013	Q05048	CWC15-CSTF1	66.4	REACTOME_ACTIVATION_OF_THE_MRNA_UPON_BINDING_OF_THE_CAP_BINDING_COMPLEX_AND_EIFS_AND_SUBSEQUENT_BINDING_TO_43S	0.820719	-1.19786	0.00197887	0.00309043
Q9P013	Q05048	CWC15-CSTF1	66.4	KEGG_ALZHEIMERS_DISEASE	-1.14239	0.751932	0.00218201	0.00327831
Q9P013	Q05048	CWC15-CSTF1	66.4	REACTOME_MITOTIC_G1_G1_S_PHASES	2.0259	0.365684	0.00218201	0.00327831
Q9P013	Q05048	CWC15-CSTF1	66.4	PID_ERBB1_RECEPTOR_PROXIMAL_PATHWAY	-3.02804	-0.88989	0.0022906	0.00340025
Q9P013	Q05048	CWC15-CSTF1	66.4	REACTOME_G2_M_CHECKPOINTS	1.06925	-1.1731	0.00252275	0.00364028
Q9HC52	Q02241	CBX8-KIF23	66.17	REACTOME_MITOTIC_M_M_G1_PHASES	2.31692	-0.209666	0.000546371	0.00143538
Q9HC52	Q02241	CBX8-KIF23	66.17	PSP:KinaseSubstrate:PRKDC	0.124854	-1.35645	0.000920692	0.00189225
Q9HC52	Q02241	CBX8-KIF23	66.17	REACTOME_DNA_REPLICATION	2.3288	-0.233201	0.00159151	0.00265967
Q9HC52	Q02241	CBX8-KIF23	66.17	BIOCARTA_RB_PATHWAY	0.112281	-1.31435	0.00166407	0.00273794
Q9HC52	Q02241	CBX8-KIF23	66.17	PID_BARD1_PATHWAY	0.372322	-1.40425	0.00173965	0.00282817
Q9HC52	Q02241	CBX8-KIF23	66.17	REACTOME_ACTIVATION_OF_THE_PRE_REPLICATIVE_COMPLEX	1.13313	-0.757823	0.00181838	0.00291819
Q9HC52	Q02241	CBX8-KIF23	66.17	BIOCARTA_G2_PATHWAY	0.223656	-1.7404	0.00207463	0.00318384
Q9HC52	Q02241	CBX8-KIF23	66.17	REACTOME_E2F_MEDIATED_REGULATION_OF_DNA_REPLICATION	0.880001	-0.299695	0.00236363	0.00347263
Q9HC52	Q02241	CBX8-KIF23	66.17	BIOCARTA_TEL_PATHWAY	-0.272198	-1.34952	0.00280633	0.00395438
Q9HC52	Q02241	CBX8-KIF23	66.17	REACTOME_CELL_CYCLE_CHECKPOINTS	1.33753	-0.489372	0.00280633	0.00395438
P30260	P33981	CDC27-TTK	65.62	KEGG_CELL_CYCLE	2.19804	-2.04326	8.84031e-06	0.000221919
P30260	P33981	CDC27-TTK	65.62	PID_PLK1_PATHWAY	0.755844	-1.84941	3.35493e-05	0.000356271
P30260	P33981	CDC27-TTK	65.62	PID_FOXM1_PATHWAY	1.90196	-0.554357	4.68599e-05	0.000446971
P30260	P33981	CDC27-TTK	65.62	REACTOME_G0_AND_EARLY_G1	1.04275	-0.740017	4.95162e-05	0.000455941
P30260	P33981	CDC27-TTK	65.62	PSP:KinaseSubstrate:CHEK2	0.569952	-1.76636	5.5263e-05	0.000476885
P30260	P33981	CDC27-TTK	65.62	REACTOME_G1_S_TRANSITION	1.82352	0.359323	7.2519e-05	0.000538269
P30260	P33981	CDC27-TTK	65.62	REACTOME_CELL_CYCLE	3.60365	-1.33149	8.07569e-05	0.000567542
P30260	P33981	CDC27-TTK	65.62	REACTOME_MITOTIC_M_M_G1_PHASES	2.74428	-0.286162	8.07569e-05	0.000567542
P30260	P33981	CDC27-TTK	65.62	BIOCARTA_CELLCYCLE_PATHWAY	0.963032	-0.378592	8.52003e-05	0.000583644
P30260	P33981	CDC27-TTK	65.62	REACTOME_CELL_CYCLE_CHECKPOINTS	1.39692	-0.571459	9.47892e-05	0.000634201
P45984	K7PPA8	MAPK9-TP53	65.25	KEGG_P53_SIGNALING_PATHWAY	1.47601	-0.0263525	1.40987e-05	0.000257094
P45984	K7PPA8	MAPK9-TP53	65.25	REACTOME_RORA_ACTIVATES_CIRCADIAN_EXPRESSION	-0.947256	0.65795	3.56517e-05	0.000362362
P45984	K7PPA8	MAPK9-TP53	65.25	KEGG_DNA_REPLICATION	1.11165	-0.677076	4.22296e-05	0.000413406
P45984	K7PPA8	MAPK9-TP53	65.25	REACTOME_CIRCADIAN_REPRESSION_OF_EXPRESSION_BY_REV_ERBA	-0.861399	0.679015	5.58178e-05	0.000476885
P45984	K7PPA8	MAPK9-TP53	65.25	REACTOME_BMAL1_CLOCK_NPAS2_ACTIVATES_CIRCADIAN_EXPRESSION	-1.69148	0.370046	6.23366e-05	0.000504113
P45984	K7PPA8	MAPK9-TP53	65.25	REACTOME_ACTIVATION_OF_THE_PRE_REPLICATIVE_COMPLEX	0.997584	-0.830169	6.95717e-05	0.00052866
P45984	K7PPA8	MAPK9-TP53	65.25	DEPOD:PhosphataseSubstrate:CDC14A	0.166775	-1.67244	0.00014737	0.000796827
P45984	K7PPA8	MAPK9-TP53	65.25	PID_ERA_GENOMIC_PATHWAY	-2.50787	-0.565406	0.000172376	0.000861881
P45984	K7PPA8	MAPK9-TP53	65.25	REACTOME_CIRCADIAN_CLOCK	-2.09536	0.123555	0.000181563	0.000889139
P45984	K7PPA8	MAPK9-TP53	65.25	REACTOME_CELL_CYCLE_CHECKPOINTS	1.34285	-0.489372	0.000259968	0.00102881
Q14331	P22626	FRG1-HNRNPA2B1	65.03	KEGG_TYPE_II_DIABETES_MELLITUS	-0.654036	0.573928	0.000727091	0.00168417
Q14331	P22626	FRG1-HNRNPA2B1	65.03	BIOCARTA_HER2_PATHWAY	-1.7512	-0.98543	0.00172214	0.00280734
Q14331	P22626	FRG1-HNRNPA2B1	65.03	BIOCARTA_IGF1_PATHWAY	-1.72744	-0.451018	0.00197749	0.00309043
Q14331	P22626	FRG1-HNRNPA2B1	65.03	BIOCARTA_PAR1_PATHWAY	-1.33699	-0.547876	0.00216656	0.00327069
Q14331	P22626	FRG1-HNRNPA2B1	65.03	REACTOME_PI_METABOLISM	-1.08111	0.120664	0.00216656	0.00327069
Q14331	P22626	FRG1-HNRNPA2B1	65.03	REACTOME_THROMBIN_SIGNALLING_THROUGH_PROTEINASE_ACTIVATED_RECEPTORS_PARS	-1.04578	0.3888	0.00226719	0.00338441
Q14331	P22626	FRG1-HNRNPA2B1	65.03	KEGG_ALDOSTERONE_REGULATED_SODIUM_REABSORPTION	-0.730981	0.278507	0.00237208	0.00348229
Q14331	P22626	FRG1-HNRNPA2B1	65.03	REACTOME_SIGNAL_ATTENUATION	-2.00434	-0.473401	0.00248139	0.00360421
Q14331	P22626	FRG1-HNRNPA2B1	65.03	BIOCARTA_ERK5_PATHWAY	-1.45904	-0.344859	0.00296631	0.00408994
Q14331	P22626	FRG1-HNRNPA2B1	65.03	PID_RAC1_REG_PATHWAY	-1.31514	0.449428	0.00296631	0.00408994
Q52LR7	Q9HAF1	EPC2-MEAF6	64.58	REACTOME_ACTIVATION_OF_THE_MRNA_UPON_BINDING_OF_THE_CAP_BINDING_COMPLEX_AND_EIFS_AND_SUBSEQUENT_BINDING_TO_43S	0.933853	-1.17114	0.000451526	0.0013143
Q52LR7	Q9HAF1	EPC2-MEAF6	64.58	REACTOME_FORMATION_OF_THE_TERNARY_COMPLEX_AND_SUBSEQUENTLY_THE_43S_COMPLEX	1.15197	-0.795282	0.00158065	0.0026439
Q52LR7	Q9HAF1	EPC2-MEAF6	64.58	BIOCARTA_GLEEVEC_PATHWAY	0.483145	-1.07523	0.00250221	0.00362187
Q52LR7	Q9HAF1	EPC2-MEAF6	64.58	PID_ATF2_PATHWAY	1.11965	-0.643865	0.0030519	0.00417515
Q52LR7	Q9HAF1	EPC2-MEAF6	64.58	KEGG_PRION_DISEASES	1.09099	-0.409446	0.00353414	0.00464887
Q52LR7	Q9HAF1	EPC2-MEAF6	64.58	BIOCARTA_PPARA_PATHWAY	1.14267	-0.456314	0.00353414	0.00464887
Q52LR7	Q9HAF1	EPC2-MEAF6	64.58	KEGG_GLUTATHIONE_METABOLISM	1.7063	-0.0642859	0.00408475	0.00522174
Q52LR7	Q9HAF1	EPC2-MEAF6	64.58	KEGG_CELL_ADHESION_MOLECULES_CAMS	-0.857032	1.73944	0.00408475	0.00522174
Q52LR7	Q9HAF1	EPC2-MEAF6	64.58	PID_E2F_PATHWAY	0.830684	-1.13351	0.00408475	0.00522174
Q52LR7	Q9HAF1	EPC2-MEAF6	64.58	BIOCARTA_TNFR1_PATHWAY	-0.13593	-1.55084	0.00449391	0.00564768
P41208	Q9BYV8	CETN2-CEP41	63.96	REACTOME_NEP_NS2_INTERACTS_WITH_THE_CELLULAR_EXPORT_MACHINERY	1.71172	-0.564508	8.08595e-05	0.000567542
P41208	Q9BYV8	CETN2-CEP41	63.96	REACTOME_INTERACTIONS_OF_VPR_WITH_HOST_CELLULAR_PROTEINS	1.92308	-0.582832	8.08595e-05	0.000567542
P41208	Q9BYV8	CETN2-CEP41	63.96	BIOCARTA_CARM_ER_PATHWAY	-1.38478	0.362103	0.000112743	0.000687545
P41208	Q9BYV8	CETN2-CEP41	63.96	REACTOME_TRANSPORT_OF_RIBONUCLEOPROTEINS_INTO_THE_HOST_NUCLEUS	1.7439	-0.499064	0.000112743	0.000687545
P41208	Q9BYV8	CETN2-CEP41	63.96	REACTOME_REGULATION_OF_GLUCOKINASE_BY_GLUCOKINASE_REGULATORY_PROTEIN	1.29498	-0.564298	0.000112743	0.000687545
P41208	Q9BYV8	CETN2-CEP41	63.96	REACTOME_GLUCOSE_TRANSPORT	1.46041	-0.761906	0.000204082	0.000937038
P41208	Q9BYV8	CETN2-CEP41	63.96	REACTOME_INFLUENZA_LIFE_CYCLE	1.48097	0.204047	0.000883906	0.00183489
P41208	Q9BYV8	CETN2-CEP41	63.96	PSP:KinaseSubstrate:CHEK1	-1.02674	-2.85095	0.000883906	0.00183489
P41208	Q9BYV8	CETN2-CEP41	63.96	PSP:KinaseSubstrate:MTOR	-0.77632	-2.18708	0.000972816	0.00194773
P41208	Q9BYV8	CETN2-CEP41	63.96	PSP:KinaseSubstrate:PRKDC	0.0474136	-1.35177	0.00106995	0.00204954
O95071	Q49AE6	UBR5-PAIP2	63.87	REACTOME_3_UTR_MEDIATED_TRANSLATIONAL_REGULATION	1.56411	-0.190789	0.00156108	0.00263186
O95071	Q49AE6	UBR5-PAIP2	63.87	REACTOME_FORMATION_OF_THE_TERNARY_COMPLEX_AND_SUBSEQUENTLY_THE_43S_COMPLEX	1.40304	-0.718286	0.00173991	0.00282817
O95071	Q49AE6	UBR5-PAIP2	63.87	KEGG_PROSTATE_CANCER	0.725884	-0.49135	0.00215531	0.0032619
O95071	Q49AE6	UBR5-PAIP2	63.87	REACTOME_METABOLISM_OF_PROTEINS	3.19724	0.200402	0.0026599	0.00379112
O95071	Q49AE6	UBR5-PAIP2	63.87	REACTOME_GLUCONEOGENESIS	2.86737	0.454955	0.00295076	0.00407757
O95071	Q49AE6	UBR5-PAIP2	63.87	REACTOME_ACTIVATION_OF_THE_MRNA_UPON_BINDING_OF_THE_CAP_BINDING_COMPLEX_AND_EIFS_AND_SUBSEQUENT_BINDING_TO_43S	1.08842	-1.14786	0.00327037	0.00438564
O95071	Q49AE6	UBR5-PAIP2	63.87	KEGG_ADHERENS_JUNCTION	0.538814	-0.79958	0.00380918	0.00495027
O95071	Q49AE6	UBR5-PAIP2	63.87	KEGG_AMINO_SUGAR_AND_NUCLEOTIDE_SUGAR_METABOLISM	1.72968	0.0648166	0.00421194	0.00534538
O95071	Q49AE6	UBR5-PAIP2	63.87	REACTOME_RAP1_SIGNALLING	0.629456	-0.185265	0.00513539	0.00628409
O95071	Q49AE6	UBR5-PAIP2	63.87	REACTOME_GLYCOLYSIS	1.20973	-0.543088	0.00566258	0.00673427
Q9UBD5	Q14566	ORC3-MCM6	63.53	PSP:KinaseSubstrate:AURKA	-0.266328	-1.61609	0.000553016	0.0014421
Q9UBD5	Q14566	ORC3-MCM6	63.53	KEGG_P53_SIGNALING_PATHWAY	1.45303	0.0181834	0.000775993	0.00172856
Q9UBD5	Q14566	ORC3-MCM6	63.53	PID_AURORA_A_PATHWAY	0.405691	-1.1843	0.00113168	0.00211338
Q9UBD5	Q14566	ORC3-MCM6	63.53	REACTOME_ACTIVATION_OF_THE_PRE_REPLICATIVE_COMPLEX	0.961965	-0.789484	0.0013613	0.00238644
Q9UBD5	Q14566	ORC3-MCM6	63.53	KEGG_DNA_REPLICATION	0.854271	-0.647516	0.00186908	0.002979
Q9UBD5	Q14566	ORC3-MCM6	63.53	ST_FAS_SIGNALING_PATHWAY	0.476773	-0.747876	0.00213585	0.00325363
Q9UBD5	Q14566	ORC3-MCM6	63.53	REACTOME_G1_S_TRANSITION	2.33961	0.486819	0.00213585	0.00325363
Q9UBD5	Q14566	ORC3-MCM6	63.53	REACTOME_DEADENYLATION_DEPENDENT_MRNA_DECAY	0.928942	-0.194655	0.00289936	0.00402632
Q9UBD5	Q14566	ORC3-MCM6	63.53	PSP:KinaseSubstrate:ATR	-0.152025	-1.65086	0.00302678	0.00415792
Q9UBD5	Q14566	ORC3-MCM6	63.53	REACTOME_CELL_CYCLE_CHECKPOINTS	1.3216	-0.568576	0.0035892	0.00470048
P12110	P13591	COL6A2-NCAM1	63.34	REACTOME_CYCLIN_E_ASSOCIATED_EVENTS_DURING_G1_S_TRANSITION_	2.53909	0.975837	0.000144407	0.00079279
P12110	P13591	COL6A2-NCAM1	63.34	KEGG_NUCLEOTIDE_EXCISION_REPAIR	1.68105	-0.0239156	0.000408365	0.00125607
P12110	P13591	COL6A2-NCAM1	63.34	REACTOME_CYTOSOLIC_TRNA_AMINOACYLATION	2.05817	0.554025	0.000433213	0.00128497
P12110	P13591	COL6A2-NCAM1	63.34	PID_BARD1_PATHWAY	0.907556	-1.30123	0.000772181	0.00172213
P12110	P13591	COL6A2-NCAM1	63.34	REACTOME_METABOLISM_OF_NUCLEOTIDES	2.14089	-0.228888	0.000772181	0.00172213
P12110	P13591	COL6A2-NCAM1	63.34	KEGG_SPLICEOSOME	0.843213	-1.38293	0.000966782	0.00194192
P12110	P13591	COL6A2-NCAM1	63.34	REACTOME_MEIOSIS	1.60022	-0.538167	0.000966782	0.00194192
P12110	P13591	COL6A2-NCAM1	63.34	REACTOME_CDK_MEDIATED_PHOSPHORYLATION_AND_REMOVAL_OF_CDC6	2.64988	0.989614	0.00108028	0.00205451
P12110	P13591	COL6A2-NCAM1	63.34	KEGG_HOMOLOGOUS_RECOMBINATION	1.02943	-0.359884	0.00120599	0.00220131
P12110	P13591	COL6A2-NCAM1	63.34	KEGG_AMINOACYL_TRNA_BIOSYNTHESIS	2.89185	0.651674	0.0013451	0.00236911
Q8TAQ2	Q9Y5B9	SMARCC2-SUPT16H	63.25	REACTOME_MHC_CLASS_II_ANTIGEN_PRESENTATION	1.356	-0.367256	4.78707e-05	0.000451852
Q8TAQ2	Q9Y5B9	SMARCC2-SUPT16H	63.25	BIOCARTA_VEGF_PATHWAY	0.705625	-0.305948	0.000536401	0.00143339
Q8TAQ2	Q9Y5B9	SMARCC2-SUPT16H	63.25	REACTOME_TRANSLATION	0.981492	-1.4298	0.000595185	0.00150201
Q8TAQ2	Q9Y5B9	SMARCC2-SUPT16H	63.25	PID_ERA_GENOMIC_PATHWAY	-1.84484	-0.554858	0.000694689	0.00163233
Q8TAQ2	Q9Y5B9	SMARCC2-SUPT16H	63.25	REACTOME_KINESINS	1.12361	-0.818426	0.000851492	0.001795
Q8TAQ2	Q9Y5B9	SMARCC2-SUPT16H	63.25	REACTOME_DNA_STRAND_ELONGATION	1.41343	-0.299111	0.000851492	0.001795
Q8TAQ2	Q9Y5B9	SMARCC2-SUPT16H	63.25	PSP:KinaseSubstrate:CHEK1	-0.525146	-2.85095	0.000851492	0.001795
Q8TAQ2	Q9Y5B9	SMARCC2-SUPT16H	63.25	PID_AURORA_A_PATHWAY	0.695139	-1.1843	0.00146766	0.00252177
Q8TAQ2	Q9Y5B9	SMARCC2-SUPT16H	63.25	REACTOME_ACTIVATION_OF_THE_PRE_REPLICATIVE_COMPLEX	0.920468	-0.789484	0.00205135	0.00316378
Q8TAQ2	Q9Y5B9	SMARCC2-SUPT16H	63.25	REACTOME_SIGNALING_BY_ROBO_RECEPTOR	-0.507964	-1.31177	0.00205135	0.00316378
Q5JTW2	O95684	CEP78-CEP43	63.14	PSP:KinaseSubstrate:STK11	-2.64717	-0.722638	3.03967e-05	0.000343357
Q5JTW2	O95684	CEP78-CEP43	63.14	PSP:KinaseSubstrate:PRKAA1	-2.00684	-0.58811	0.000251556	0.00100826
Q5JTW2	O95684	CEP78-CEP43	63.14	REACTOME_COSTIMULATION_BY_THE_CD28_FAMILY	-2.14853	-0.45425	0.000410531	0.00125607
Q5JTW2	O95684	CEP78-CEP43	63.14	KEGG_OXIDATIVE_PHOSPHORYLATION	3.30145	1.69456	0.000810674	0.00176151
Q5JTW2	O95684	CEP78-CEP43	63.14	PID_FCER1_PATHWAY	-2.84047	-0.613678	0.000853107	0.001795
Q5JTW2	O95684	CEP78-CEP43	63.14	DEPOD:PhosphataseSubstrate:PPP2CB	-2.60003	-1.23723	0.000944219	0.0019173
Q5JTW2	O95684	CEP78-CEP43	63.14	PID_AR_PATHWAY	0.548879	-0.716705	0.000993082	0.00196503
Q5JTW2	O95684	CEP78-CEP43	63.14	DEPOD:PhosphataseSubstrate:PPP2CA	-2.55037	-1.09593	0.00197329	0.00309043
Q5JTW2	O95684	CEP78-CEP43	63.14	REACTOME_CD28_CO_STIMULATION	-1.4023	0.0380119	0.00206958	0.00318091
Q5JTW2	O95684	CEP78-CEP43	63.14	PSP:KinaseSubstrate:PRKCD	-1.54757	-0.743722	0.00217016	0.00327069
Q13526	Q14653	PIN1-IRF3	63.02	PID_LKB1_PATHWAY	-2.47646	-0.753188	0.000569463	0.00146765
Q13526	Q14653	PIN1-IRF3	63.02	PSP:KinaseSubstrate:RPS6KB1	-2.00036	-0.817623	0.000802581	0.00174801
Q13526	Q14653	PIN1-IRF3	63.02	PID_P38_GAMMA_DELTA_PATHWAY	-1.328	-0.276172	0.00233822	0.00344345
Q13526	Q14653	PIN1-IRF3	63.02	PSP:KinaseSubstrate:HIPK2	-1.22864	-0.120284	0.00318108	0.00431885
Q13526	Q14653	PIN1-IRF3	63.02	KEGG_REGULATION_OF_AUTOPHAGY	-1.13366	0.415661	0.00346833	0.00457524
Q13526	Q14653	PIN1-IRF3	63.02	BIOCARTA_MTA3_PATHWAY	-1.49034	-0.079764	0.00346833	0.00457524
Q13526	Q14653	PIN1-IRF3	63.02	PSP:KinaseSubstrate:PRKAA1	-1.82657	-0.606756	0.00394362	0.00509918
Q13526	Q14653	PIN1-IRF3	63.02	REACTOME_NUCLEAR_SIGNALING_BY_ERBB4	-1.93406	-0.272198	0.00529064	0.00640664
Q13526	Q14653	PIN1-IRF3	63.02	REACTOME_GLYCOSAMINOGLYCAN_METABOLISM	2.69832	1.45159	0.00529064	0.00640664
Q13526	Q14653	PIN1-IRF3	63.02	KEGG_GLYCEROPHOSPHOLIPID_METABOLISM	1.3641	0.138678	0.00623513	0.00726542
P11142	O75061	HSPA8-DNAJC6	62.92	PID_MYC_PATHWAY	0.581143	-0.926828	0.000134099	0.000756137
P11142	O75061	HSPA8-DNAJC6	62.92	REACTOME_BIOLOGICAL_OXIDATIONS	2.5734	0.348042	0.000189462	0.000912366
P11142	O75061	HSPA8-DNAJC6	62.92	BIOCARTA_PROTEASOME_PATHWAY	2.38654	1.21352	0.000412931	0.00125607
P11142	O75061	HSPA8-DNAJC6	62.92	REACTOME_METABOLISM_OF_AMINO_ACIDS_AND_DERIVATIVES	3.91395	1.14315	0.000412931	0.00125607
P11142	O75061	HSPA8-DNAJC6	62.92	KEGG_GLUTATHIONE_METABOLISM	1.54846	-0.0642859	0.00048554	0.00137124
P11142	O75061	HSPA8-DNAJC6	62.92	REACTOME_GPCR_LIGAND_BINDING	0.497668	2.47685	0.00048554	0.00137124
P11142	O75061	HSPA8-DNAJC6	62.92	REACTOME_FORMATION_OF_THE_TERNARY_COMPLEX_AND_SUBSEQUENTLY_THE_43S_COMPLEX	1.17982	-0.795282	0.000512278	0.00139917
P11142	O75061	HSPA8-DNAJC6	62.92	REACTOME_REGULATION_OF_MRNA_STABILITY_BY_PROTEINS_THAT_BIND_AU_RICH_ELEMENTS	2.62065	0.642697	0.000512278	0.00139917
P11142	O75061	HSPA8-DNAJC6	62.92	KEGG_RIG_I_LIKE_RECEPTOR_SIGNALING_PATHWAY	1.68657	0.189095	0.000569919	0.00146765
P11142	O75061	HSPA8-DNAJC6	62.92	PID_TELOMERASE_PATHWAY	1.1813	-1.04331	0.000569919	0.00146765
P22059	O75344	OSBP-FKBP6	62.88	ST_PHOSPHOINOSITIDE_3_KINASE_PATHWAY	2.21123	-0.287854	2.94846e-05	0.000343357
P22059	O75344	OSBP-FKBP6	62.88	REACTOME_ACTIVATION_OF_RAC	0.411043	-0.940948	3.36098e-05	0.000356271
P22059	O75344	OSBP-FKBP6	62.88	PID_RXR_VDR_PATHWAY	0.010409	1.67671	7.24277e-05	0.000538269
P22059	O75344	OSBP-FKBP6	62.88	PID_A6B1_A6B4_INTEGRIN_PATHWAY	1.74463	-0.0450658	0.000170647	0.000860171
P22059	O75344	OSBP-FKBP6	62.88	REACTOME_EFFECTS_OF_PIP2_HYDROLYSIS	1.09604	-0.220258	0.000570941	0.00146765
P22059	O75344	OSBP-FKBP6	62.88	REACTOME_TRANSCRIPTIONAL_REGULATION_OF_WHITE_ADIPOCYTE_DIFFERENTIATION	-0.49077	0.828504	0.00115098	0.00213305
P22059	O75344	OSBP-FKBP6	62.88	REACTOME_NONSENSE_MEDIATED_DECAY_ENHANCED_BY_THE_EXON_JUNCTION_COMPLEX	1.45254	0.171104	0.00127804	0.00229013
P22059	O75344	OSBP-FKBP6	62.88	SIG_CHEMOTAXIS	0.507426	-0.533477	0.00157184	0.00263865
P22059	O75344	OSBP-FKBP6	62.88	PID_AJDISS_2PATHWAY	0.648273	-0.838862	0.001741	0.00282817
P22059	O75344	OSBP-FKBP6	62.88	BIOCARTA_EDG1_PATHWAY	1.76417	-0.0441725	0.00183171	0.00293705
O00141	Q9H4A3	SGK1-WNK1	62.68	DEPOD:PhosphataseSubstrate:PPM1A	-2.48209	-0.554077	0.000388781	0.00121831
O00141	Q9H4A3	SGK1-WNK1	62.68	KEGG_CARDIAC_MUSCLE_CONTRACTION	-0.0711971	1.33735	0.0014712	0.00252206
O00141	Q9H4A3	SGK1-WNK1	62.68	REACTOME_THE_ROLE_OF_NEF_IN_HIV1_REPLICATION_AND_DISEASE_PATHOGENESIS	-0.80084	0.572925	0.00419506	0.00534073
O00141	Q9H4A3	SGK1-WNK1	62.68	NABA_MATRISOME_ASSOCIATED	-0.355484	2.54893	0.00419506	0.00534073
O00141	Q9H4A3	SGK1-WNK1	62.68	PSP:KinaseSubstrate:GSK3A	-1.3435	-0.484185	0.00855392	0.0093866
O00141	Q9H4A3	SGK1-WNK1	62.68	DEPOD:PhosphataseSubstrate:PPP2CB	-2.57691	-1.25701	0.00943169	0.0101757
O00141	Q9H4A3	SGK1-WNK1	62.68	BIOCARTA_NO1_PATHWAY	-1.59461	0.550347	0.0103889	0.0110546
O00141	Q9H4A3	SGK1-WNK1	62.68	KEGG_NEUROTROPHIN_SIGNALING_PATHWAY	-2.26544	-0.401732	0.0125663	0.0130723
O00141	Q9H4A3	SGK1-WNK1	62.68	KEGG_HYPERTROPHIC_CARDIOMYOPATHY_HCM	-0.701452	0.639239	0.0125663	0.0130723
O00141	Q9H4A3	SGK1-WNK1	62.68	REACTOME_G1_PHASE	1.05487	-0.0445576	0.0131701	0.0136016
P42345	B4DXS2	MTOR-B4DXS2_HUMAN	62.45	PSP:KinaseSubstrate:CDK7	1.27888	-0.577803	1.27145e-05	0.000248936
P42345	B4DXS2	MTOR-B4DXS2_HUMAN	62.45	REACTOME_CYCLIN_A_B1_ASSOCIATED_EVENTS_DURING_G2_M_TRANSITION	1.18997	-0.886704	3.08831e-05	0.000343967
P42345	B4DXS2	MTOR-B4DXS2_HUMAN	62.45	REACTOME_G0_AND_EARLY_G1	1.06599	-0.685471	6.83507e-05	0.00052866
P42345	B4DXS2	MTOR-B4DXS2_HUMAN	62.45	REACTOME_CELL_CYCLE_CHECKPOINTS	2.11733	-0.574342	0.000118174	0.000702248
P42345	B4DXS2	MTOR-B4DXS2_HUMAN	62.45	PID_ATR_PATHWAY	1.46074	-1.1821	0.000247355	0.00100826
P42345	B4DXS2	MTOR-B4DXS2_HUMAN	62.45	KEGG_CELL_CYCLE	0.685348	-2.05737	0.000319507	0.00112454
P42345	B4DXS2	MTOR-B4DXS2_HUMAN	62.45	REACTOME_MITOTIC_M_M_G1_PHASES	1.96188	-0.220487	0.000336123	0.00113922
P42345	B4DXS2	MTOR-B4DXS2_HUMAN	62.45	DEPOD:PhosphataseSubstrate:CDC14A	0.250743	-1.68427	0.000371807	0.00118877
P42345	B4DXS2	MTOR-B4DXS2_HUMAN	62.45	REACTOME_G2_M_CHECKPOINTS	0.677447	-1.3251	0.000580722	0.00147762
P42345	B4DXS2	MTOR-B4DXS2_HUMAN	62.45	PID_PLK1_PATHWAY	0.679275	-1.80206	0.000609717	0.0015121
Q12824	Q58EY4	SMARCB1-SMARCC1	61.96	BIOCARTA_ACTINY_PATHWAY	-0.257549	1.22276	2.39443e-05	0.000318311
Q12824	Q58EY4	SMARCB1-SMARCC1	61.96	KEGG_AMINO_SUGAR_AND_NUCLEOTIDE_SUGAR_METABOLISM	-1.37357	0.607026	7.08826e-05	0.000533772
Q12824	Q58EY4	SMARCB1-SMARCC1	61.96	REACTOME_PHASE_II_CONJUGATION	-1.34008	0.359192	0.00024332	0.00100826
Q12824	Q58EY4	SMARCB1-SMARCC1	61.96	REACTOME_METABOLISM_OF_AMINO_ACIDS_AND_DERIVATIVES	-0.756202	1.54725	0.000572304	0.00146826
Q12824	Q58EY4	SMARCB1-SMARCC1	61.96	PID_ATF2_PATHWAY	-2.35157	-0.321589	0.000695056	0.00163233
Q12824	Q58EY4	SMARCB1-SMARCC1	61.96	REACTOME_DCC_MEDIATED_ATTRACTIVE_SIGNALING	-1.81001	-0.193201	0.000765222	0.00171898
Q12824	Q58EY4	SMARCB1-SMARCC1	61.96	REACTOME_BIOLOGICAL_OXIDATIONS	-0.570852	0.805383	0.00101714	0.00198935
Q12824	Q58EY4	SMARCB1-SMARCC1	61.96	KEGG_ADIPOCYTOKINE_SIGNALING_PATHWAY	-1.97835	-0.723758	0.0012256	0.00222402
Q12824	Q58EY4	SMARCB1-SMARCC1	61.96	KEGG_GLYCOLYSIS_GLUCONEOGENESIS	-2.53009	-0.108087	0.00193109	0.00305167
Q12824	Q58EY4	SMARCB1-SMARCC1	61.96	PSP:KinaseSubstrate:MTOR	-0.77632	-2.04856	0.00193109	0.00305167
P49815	P31947	TSC2-SFN	61.92	BIOCARTA_G2_PATHWAY	0.798074	-1.78717	9.72885e-05	0.000643974
P49815	P31947	TSC2-SFN	61.92	REACTOME_SIGNALING_BY_ERBB4	-3.00245	-1.25154	0.000122494	0.00072101
P49815	P31947	TSC2-SFN	61.92	REACTOME_CELL_CYCLE_CHECKPOINTS	2.11733	-0.410168	0.000153768	0.000814841
P49815	P31947	TSC2-SFN	61.92	PSP:KinaseSubstrate:AURKB	-0.284754	-1.87624	0.000162686	0.000845177
P49815	P31947	TSC2-SFN	61.92	REACTOME_CELL_CYCLE	1.76245	-1.26989	0.00017209	0.000861881
P49815	P31947	TSC2-SFN	61.92	REACTOME_NUCLEAR_SIGNALING_BY_ERBB4	-1.71571	-0.107249	0.000215058	0.000957473
P49815	P31947	TSC2-SFN	61.92	BIOCARTA_RB_PATHWAY	0.23281	-1.30082	0.000315379	0.00112161
P49815	P31947	TSC2-SFN	61.92	REACTOME_MITOTIC_M_M_G1_PHASES	2.38445	-0.220487	0.00033286	0.00113922
P49815	P31947	TSC2-SFN	61.92	PSP:KinaseSubstrate:PLK1	-0.235286	-2.16742	0.000351246	0.00115025
P49815	P31947	TSC2-SFN	61.92	PID_BARD1_PATHWAY	0.924477	-1.49024	0.00041226	0.00125607
Q8IZD4	P26196	DCP1B-DDX6	61.84	REACTOME_ACTIVATION_OF_THE_MRNA_UPON_BINDING_OF_THE_CAP_BINDING_COMPLEX_AND_EIFS_AND_SUBSEQUENT_BINDING_TO_43S	1.2442	-1.22457	7.70377e-05	0.000555388
Q8IZD4	P26196	DCP1B-DDX6	61.84	KEGG_BASE_EXCISION_REPAIR	-1.34688	0.160941	0.000267952	0.00104756
Q8IZD4	P26196	DCP1B-DDX6	61.84	KEGG_OXIDATIVE_PHOSPHORYLATION	3.15649	1.56427	0.000565082	0.0014659
Q8IZD4	P26196	DCP1B-DDX6	61.84	REACTOME_FORMATION_OF_THE_TERNARY_COMPLEX_AND_SUBSEQUENTLY_THE_43S_COMPLEX	1.18238	-0.795282	0.000565082	0.0014659
Q8IZD4	P26196	DCP1B-DDX6	61.84	REACTOME_BIOLOGICAL_OXIDATIONS	2.49666	0.348042	0.0010936	0.0020588
Q8IZD4	P26196	DCP1B-DDX6	61.84	BIOCARTA_PROTEASOME_PATHWAY	2.61618	1.21352	0.00126795	0.00227864
Q8IZD4	P26196	DCP1B-DDX6	61.84	KEGG_GLUTATHIONE_METABOLISM	1.48212	-0.0642859	0.00146766	0.00252177
Q8IZD4	P26196	DCP1B-DDX6	61.84	PSP:KinaseSubstrate:HIPK2	-1.44456	-0.120284	0.00177909	0.00288
Q8IZD4	P26196	DCP1B-DDX6	61.84	KEGG_PATHWAYS_IN_CANCER	1.27527	-0.431445	0.00215028	0.0032619
Q8IZD4	P26196	DCP1B-DDX6	61.84	KEGG_PARKINSONS_DISEASE	1.98879	0.31019	0.00284148	0.00397082
Q99633	Q9NYV4	PRPF18-CDK12	61.83	PID_SYNDECAN_4_PATHWAY	2.04043	0.00197122	0.00103568	0.00199831
Q99633	Q9NYV4	PRPF18-CDK12	61.83	PSP:KinaseSubstrate:RPS6KB1	-2.37086	-0.851398	0.00109192	0.0020588
Q99633	Q9NYV4	PRPF18-CDK12	61.83	REACTOME_THE_ROLE_OF_NEF_IN_HIV1_REPLICATION_AND_DISEASE_PATHOGENESIS	1.55865	0.411313	0.00165443	0.00272805
Q99633	Q9NYV4	PRPF18-CDK12	61.83	DEPOD:PhosphataseSubstrate:PTPN6	-2.43621	-0.52032	0.00192674	0.00305
Q99633	Q9NYV4	PRPF18-CDK12	61.83	REACTOME_NUCLEAR_SIGNALING_BY_ERBB4	-2.03821	-0.247984	0.0033152	0.00443617
Q99633	Q9NYV4	PRPF18-CDK12	61.83	REACTOME_MHC_CLASS_II_ANTIGEN_PRESENTATION	1.61274	-0.316028	0.00441035	0.00557286
Q99633	Q9NYV4	PRPF18-CDK12	61.83	REACTOME_GLOBAL_GENOMIC_NER_GG_NER	-0.960329	0.45906	0.00462189	0.00577543
Q99633	Q9NYV4	PRPF18-CDK12	61.83	KEGG_VASOPRESSIN_REGULATED_WATER_REABSORPTION	1.44402	-0.281788	0.00609561	0.00712623
Q99633	Q9NYV4	PRPF18-CDK12	61.83	REACTOME_MEMBRANE_TRAFFICKING	1.51785	-0.271937	0.00667372	0.00767664
Q99633	Q9NYV4	PRPF18-CDK12	61.83	REACTOME_INTEGRIN_CELL_SURFACE_INTERACTIONS	1.58723	0.0188265	0.00730066	0.00825987
Q9UGC7	Q96GC5	MTRF1L-MRPL48	61.49	REACTOME_BIOLOGICAL_OXIDATIONS	2.49666	0.348042	0.000441089	0.00129609
Q9UGC7	Q96GC5	MTRF1L-MRPL48	61.49	REACTOME_PHASE_II_CONJUGATION	1.94968	-0.127925	0.000441089	0.00129609
Q9UGC7	Q96GC5	MTRF1L-MRPL48	61.49	BIOCARTA_UCALPAIN_PATHWAY	2.04857	0.678267	0.00076837	0.00172188
Q9UGC7	Q96GC5	MTRF1L-MRPL48	61.49	BIOCARTA_RACCYCD_PATHWAY	0.807686	-0.0646207	0.00109937	0.00206549
Q9UGC7	Q96GC5	MTRF1L-MRPL48	61.49	KEGG_PEROXISOME	3.48128	0.468475	0.00165002	0.00272804
Q9UGC7	Q96GC5	MTRF1L-MRPL48	61.49	KEGG_PROSTATE_CANCER	1.0092	-0.37319	0.00174675	0.00283503
Q9UGC7	Q96GC5	MTRF1L-MRPL48	61.49	KEGG_PATHOGENIC_ESCHERICHIA_COLI_INFECTION	1.90354	-0.297744	0.00231331	0.00342031
Q9UGC7	Q96GC5	MTRF1L-MRPL48	61.49	REACTOME_E2F_MEDIATED_REGULATION_OF_DNA_REPLICATION	1.38167	-0.300004	0.00231331	0.00342031
Q9UGC7	Q96GC5	MTRF1L-MRPL48	61.49	REACTOME_3_UTR_MEDIATED_TRANSLATIONAL_REGULATION	1.6925	-0.153179	0.00288276	0.00401042
Q9UGC7	Q96GC5	MTRF1L-MRPL48	61.49	KEGG_PPAR_SIGNALING_PATHWAY	2.2692	0.298991	0.00397923	0.00513627
P55081	P17844	MFAP1-DDX5	61.3	REACTOME_BIOLOGICAL_OXIDATIONS	2.49666	0.343366	0.000145312	0.000794941
P55081	P17844	MFAP1-DDX5	61.3	BIOCARTA_PROTEASOME_PATHWAY	3.02407	1.21352	0.000203459	0.000937038
P55081	P17844	MFAP1-DDX5	61.3	REACTOME_PHASE_II_CONJUGATION	1.94968	-0.160806	0.000298759	0.00110476
P55081	P17844	MFAP1-DDX5	61.3	KEGG_PARKINSONS_DISEASE	2.74416	0.341379	0.00033286	0.00113922
P55081	P17844	MFAP1-DDX5	61.3	REACTOME_RAP1_SIGNALLING	0.66419	-0.267782	0.00033286	0.00113922
P55081	P17844	MFAP1-DDX5	61.3	BIOCARTA_FAS_PATHWAY	0.319014	-1.54658	0.000509082	0.00139866
P55081	P17844	MFAP1-DDX5	61.3	PID_IL23_PATHWAY	1.87656	0.170393	0.000509082	0.00139866
P55081	P17844	MFAP1-DDX5	61.3	REACTOME_FORMATION_OF_THE_TERNARY_COMPLEX_AND_SUBSEQUENTLY_THE_43S_COMPLEX	1.22349	-0.795282	0.000509082	0.00139866
P55081	P17844	MFAP1-DDX5	61.3	REACTOME_ACTIVATION_OF_THE_MRNA_UPON_BINDING_OF_THE_CAP_BINDING_COMPLEX_AND_EIFS_AND_SUBSEQUENT_BINDING_TO_43S	0.954569	-1.22457	0.000509082	0.00139866
P55081	P17844	MFAP1-DDX5	61.3	BIOCARTA_CHEMICAL_PATHWAY	1.32348	-0.583731	0.000536401	0.00143339
B4DQZ7	O00422	B4DQZ7_HUMAN-SAP18	60.93	REACTOME_METABOLISM_OF_AMINO_ACIDS_AND_DERIVATIVES	4.07313	1.11867	1.6554e-05	0.000274079
B4DQZ7	O00422	B4DQZ7_HUMAN-SAP18	60.93	KEGG_OXIDATIVE_PHOSPHORYLATION	3.49787	1.61365	6.5772e-05	0.000521276
B4DQZ7	O00422	B4DQZ7_HUMAN-SAP18	60.93	KEGG_PARKINSONS_DISEASE	2.97491	0.356348	0.000200558	0.000936952
B4DQZ7	O00422	B4DQZ7_HUMAN-SAP18	60.93	KEGG_ARGININE_AND_PROLINE_METABOLISM	2.4714	0.557491	0.000297098	0.00110476
B4DQZ7	O00422	B4DQZ7_HUMAN-SAP18	60.93	KEGG_GLUTATHIONE_METABOLISM	1.54846	-0.0264122	0.000460108	0.00132888
B4DQZ7	O00422	B4DQZ7_HUMAN-SAP18	60.93	REACTOME_BIOLOGICAL_OXIDATIONS	2.43375	0.343366	0.000600953	0.00150201
B4DQZ7	O00422	B4DQZ7_HUMAN-SAP18	60.93	REACTOME_CELL_SURFACE_INTERACTIONS_AT_THE_VASCULAR_WALL	-1.83918	0.633408	0.000633554	0.00154684
B4DQZ7	O00422	B4DQZ7_HUMAN-SAP18	60.93	PSP:KinaseSubstrate:PRKCG	-2.22535	-0.0930311	0.000703749	0.00165066
B4DQZ7	O00422	B4DQZ7_HUMAN-SAP18	60.93	PSP:KinaseSubstrate:STK11	-2.04073	-0.696978	0.000741495	0.00169489
B4DQZ7	O00422	B4DQZ7_HUMAN-SAP18	60.93	KEGG_PEROXISOME	3.01307	0.468475	0.000781114	0.00173085
K7ENA6	P25963	ARRB2-NFKBIA	60.9	PID_IL8_CXCR2_PATHWAY	1.23693	-0.299261	0.000290169	0.00109475
K7ENA6	P25963	ARRB2-NFKBIA	60.9	PID_PI3KCI_PATHWAY	2.2243	0.762695	0.00107407	0.00205111
K7ENA6	P25963	ARRB2-NFKBIA	60.9	REACTOME_EFFECTS_OF_PIP2_HYDROLYSIS	0.679376	-0.364819	0.00107407	0.00205111
K7ENA6	P25963	ARRB2-NFKBIA	60.9	REACTOME_G_ALPHA_Z_SIGNALLING_EVENTS	1.9636	0.0570927	0.00112687	0.00210652
K7ENA6	P25963	ARRB2-NFKBIA	60.9	ST_T_CELL_SIGNAL_TRANSDUCTION	0.6784	-0.885824	0.00118207	0.00217043
K7ENA6	P25963	ARRB2-NFKBIA	60.9	KEGG_LEISHMANIA_INFECTION	1.2596	-0.478111	0.00156914	0.0026365
K7ENA6	P25963	ARRB2-NFKBIA	60.9	REACTOME_GASTRIN_CREB_SIGNALLING_PATHWAY_VIA_PKC_AND_MAPK	0.882624	-0.43915	0.00156914	0.0026365
K7ENA6	P25963	ARRB2-NFKBIA	60.9	PID_CXCR4_PATHWAY	2.06377	0.184365	0.00172214	0.00280734
K7ENA6	P25963	ARRB2-NFKBIA	60.9	PID_CD8_TCR_PATHWAY	0.529689	-0.862557	0.00180367	0.00290425
K7ENA6	P25963	ARRB2-NFKBIA	60.9	REACTOME_ADAPTIVE_IMMUNE_SYSTEM	2.41391	0.134245	0.00207005	0.00318091
Q8WUQ7	Q9HCE1	CACTIN-MOV10	60.85	PID_LKB1_PATHWAY	-2.35589	-0.767506	0.000549648	0.00143992
Q8WUQ7	Q9HCE1	CACTIN-MOV10	60.85	REACTOME_PURINE_METABOLISM	-1.68181	-0.204823	0.000866356	0.00181876
Q8WUQ7	Q9HCE1	CACTIN-MOV10	60.85	PID_TGFBR_PATHWAY	-2.22353	-0.799686	0.000910461	0.00187745
Q8WUQ7	Q9HCE1	CACTIN-MOV10	60.85	REACTOME_GLYCEROPHOSPHOLIPID_BIOSYNTHESIS	0.769771	-0.714266	0.0011639	0.00214981
Q8WUQ7	Q9HCE1	CACTIN-MOV10	60.85	BIOCARTA_DEATH_PATHWAY	-0.809071	0.288981	0.00196652	0.00308408
Q8WUQ7	Q9HCE1	CACTIN-MOV10	60.85	REACTOME_INSULIN_RECEPTOR_SIGNALLING_CASCADE	-2.10808	-0.647072	0.00226041	0.00337971
Q8WUQ7	Q9HCE1	CACTIN-MOV10	60.85	KEGG_REGULATION_OF_AUTOPHAGY	-0.602724	0.431847	0.00325149	0.00437293
Q8WUQ7	Q9HCE1	CACTIN-MOV10	60.85	BIOCARTA_CERAMIDE_PATHWAY	-2.1837	-0.874981	0.00325149	0.00437293
Q8WUQ7	Q9HCE1	CACTIN-MOV10	60.85	BIOCARTA_STATHMIN_PATHWAY	-0.43827	0.88573	0.00339994	0.0045189
Q8WUQ7	Q9HCE1	CACTIN-MOV10	60.85	PID_TRAIL_PATHWAY	-1.13973	-0.465726	0.00405746	0.00520115
Q92831	Q9Y6A5	KAT2B-TACC3	60.7	REACTOME_TAK1_ACTIVATES_NFKB_BY_PHOSPHORYLATION_AND_ACTIVATION_OF_IKKS_COMPLEX	1.01615	0.135533	0.00121396	0.00220719
Q92831	Q9Y6A5	KAT2B-TACC3	60.7	PID_BARD1_PATHWAY	0.0506671	-1.52536	0.00181838	0.00291819
Q92831	Q9Y6A5	KAT2B-TACC3	60.7	PID_WNT_CANONICAL_PATHWAY	-0.749602	0.0137138	0.00236363	0.00347263
Q92831	Q9Y6A5	KAT2B-TACC3	60.7	ST_TUMOR_NECROSIS_FACTOR_PATHWAY	0.176204	-0.965635	0.00376691	0.00490305
Q92831	Q9Y6A5	KAT2B-TACC3	60.7	PID_NFKAPPAB_CANONICAL_PATHWAY	0.367675	-0.458764	0.0044416	0.00558956
Q92831	Q9Y6A5	KAT2B-TACC3	60.7	PSP:KinaseSubstrate:MAPK14	-1.07311	-2.16392	0.00462656	0.00577543
Q92831	Q9Y6A5	KAT2B-TACC3	60.7	BIOCARTA_RANKL_PATHWAY	1.37866	0.48498	0.00522402	0.00634662
Q92831	Q9Y6A5	KAT2B-TACC3	60.7	REACTOME_INSULIN_SYNTHESIS_AND_PROCESSING	1.10865	-0.018919	0.00663233	0.00763847
Q92831	Q9Y6A5	KAT2B-TACC3	60.7	REACTOME_DESTABILIZATION_OF_MRNA_BY_KSRP	-0.381199	0.828793	0.00663233	0.00763847
Q92831	Q9Y6A5	KAT2B-TACC3	60.7	BIOCARTA_ATRBRCA_PATHWAY	0.268429	-0.735429	0.00837316	0.00922635
Q12888	A0A1U9XBC1	TP53BP1-A0A1U9XBC1_HUMAN	59.82	PID_ERA_GENOMIC_PATHWAY	-2.9307	-0.608263	0.000501258	0.00139363
Q12888	A0A1U9XBC1	TP53BP1-A0A1U9XBC1_HUMAN	59.82	ST_B_CELL_ANTIGEN_RECEPTOR	0.459473	-0.377296	0.00108016	0.00205451
Q12888	A0A1U9XBC1	TP53BP1-A0A1U9XBC1_HUMAN	59.82	DEPOD:PhosphataseSubstrate:PTPN6	0.16857	-1.21441	0.00118546	0.00217452
Q12888	A0A1U9XBC1	TP53BP1-A0A1U9XBC1_HUMAN	59.82	PSP:KinaseSubstrate:MAPKAPK2	-0.222334	-1.56552	0.00130018	0.00231641
Q12888	A0A1U9XBC1	TP53BP1-A0A1U9XBC1_HUMAN	59.82	REACTOME_MITOTIC_M_M_G1_PHASES	2.31422	-0.198846	0.0019544	0.00307414
Q12888	A0A1U9XBC1	TP53BP1-A0A1U9XBC1_HUMAN	59.82	REACTOME_DNA_REPLICATION	2.52822	-0.23042	0.00265908	0.00379112
Q12888	A0A1U9XBC1	TP53BP1-A0A1U9XBC1_HUMAN	59.82	PSP:KinaseSubstrate:ATR	0.210911	-1.65086	0.00265908	0.00379112
Q12888	A0A1U9XBC1	TP53BP1-A0A1U9XBC1_HUMAN	59.82	REACTOME_KINESINS	0.879974	-0.835521	0.00277684	0.00393227
Q12888	A0A1U9XBC1	TP53BP1-A0A1U9XBC1_HUMAN	59.82	PID_BARD1_PATHWAY	-0.0318452	-1.56047	0.00289936	0.00402632
Q12888	A0A1U9XBC1	TP53BP1-A0A1U9XBC1_HUMAN	59.82	DEPOD:PhosphataseSubstrate:CDC14A	0.270156	-1.6298	0.00302678	0.00415792
P61981	Q7Z460	YWHAG-CLASP1	59.65	KEGG_ENDOCYTOSIS	-1.55289	0.262093	0.000941658	0.00191419
P61981	Q7Z460	YWHAG-CLASP1	59.65	KEGG_CELL_CYCLE	0.699071	-2.02916	0.00120717	0.00220131
P61981	Q7Z460	YWHAG-CLASP1	59.65	BIOCARTA_BARR_MAPK_PATHWAY	-1.98829	-1.18918	0.00215028	0.0032619
P61981	Q7Z460	YWHAG-CLASP1	59.65	REACTOME_G1_PHASE	0.834635	-0.212647	0.00247388	0.0036033
P61981	Q7Z460	YWHAG-CLASP1	59.65	REACTOME_THROMBIN_SIGNALLING_THROUGH_PROTEINASE_ACTIVATED_RECEPTORS_PARS	-0.865297	0.356282	0.00445589	0.00560375
P61981	Q7Z460	YWHAG-CLASP1	59.65	REACTOME_ENOS_ACTIVATION_AND_REGULATION	-2.46464	-0.877546	0.00486475	0.00600029
P61981	Q7Z460	YWHAG-CLASP1	59.65	KEGG_INSULIN_SIGNALING_PATHWAY	-2.54463	-1.38061	0.00508165	0.00623886
P61981	Q7Z460	YWHAG-CLASP1	59.65	REACTOME_REGULATION_OF_WATER_BALANCE_BY_RENAL_AQUAPORINS	-1.58866	0.0727927	0.00530726	0.00641256
P61981	Q7Z460	YWHAG-CLASP1	59.65	PSP:KinaseSubstrate:ATM	0.660018	-1.30427	0.00554188	0.00662461
P61981	Q7Z460	YWHAG-CLASP1	59.65	BIOCARTA_P27_PATHWAY	1.17999	-0.201415	0.00578582	0.00685454
P11487	P19174	FGF3-PLCG1	59.61	REACTOME_ACTIVATION_OF_THE_MRNA_UPON_BINDING_OF_THE_CAP_BINDING_COMPLEX_AND_EIFS_AND_SUBSEQUENT_BINDING_TO_43S	1.08842	-1.26023	4.64786e-05	0.00044562
P11487	P19174	FGF3-PLCG1	59.61	REACTOME_CELL_SURFACE_INTERACTIONS_AT_THE_VASCULAR_WALL	-1.9533	0.67918	5.2219e-05	0.000462511
P11487	P19174	FGF3-PLCG1	59.61	PID_FCER1_PATHWAY	-2.81358	-0.464012	0.000199926	0.000936682
P11487	P19174	FGF3-PLCG1	59.61	REACTOME_FORMATION_OF_THE_TERNARY_COMPLEX_AND_SUBSEQUENTLY_THE_43S_COMPLEX	1.18493	-0.987314	0.000199926	0.000936682
P11487	P19174	FGF3-PLCG1	59.61	KEGG_ENDOCYTOSIS	-1.58033	0.265813	0.000275275	0.00106669
P11487	P19174	FGF3-PLCG1	59.61	REACTOME_TRNA_AMINOACYLATION	1.95011	0.234526	0.000305815	0.00112123
P11487	P19174	FGF3-PLCG1	59.61	REACTOME_METABOLISM_OF_PROTEINS	2.34754	0.194536	0.000396604	0.00123359
P11487	P19174	FGF3-PLCG1	59.61	PID_ALPHA_SYNUCLEIN_PATHWAY	-1.50039	-0.0692635	0.000595738	0.00150201
P11487	P19174	FGF3-PLCG1	59.61	REACTOME_3_UTR_MEDIATED_TRANSLATIONAL_REGULATION	1.07066	-0.190789	0.000842745	0.00179093
P11487	P19174	FGF3-PLCG1	59.61	PID_HIF2PATHWAY	1.19229	-0.0482219	0.000884941	0.001835
P63208	P49841	SKP1-GSK3B	59.24	BIOCARTA_ATRBRCA_PATHWAY	0.733612	-0.709571	0.000654525	0.00158518
P63208	P49841	SKP1-GSK3B	59.24	REACTOME_EFFECTS_OF_PIP2_HYDROLYSIS	1.22123	-0.217071	0.00129663	0.00231231
P63208	P49841	SKP1-GSK3B	59.24	ST_PHOSPHOINOSITIDE_3_KINASE_PATHWAY	1.60462	-0.244043	0.00149451	0.00255496
P63208	P49841	SKP1-GSK3B	59.24	ST_FAS_SIGNALING_PATHWAY	0.171072	-0.743991	0.00248225	0.00360421
P63208	P49841	SKP1-GSK3B	59.24	PID_EPHRINB_REV_PATHWAY	1.23448	0.114318	0.00248225	0.00360421
P63208	P49841	SKP1-GSK3B	59.24	REACTOME_CYTOKINE_SIGNALING_IN_IMMUNE_SYSTEM	1.09464	-0.855322	0.00248225	0.00360421
P63208	P49841	SKP1-GSK3B	59.24	REACTOME_ADAPTIVE_IMMUNE_SYSTEM	2.00548	0.191576	0.00284025	0.00397082
P63208	P49841	SKP1-GSK3B	59.24	PID_AJDISS_2PATHWAY	0.486896	-0.71968	0.0032448	0.00437026
P63208	P49841	SKP1-GSK3B	59.24	REACTOME_ACTIVATION_OF_GENES_BY_ATF4	-0.714389	1.01136	0.0032448	0.00437026
P63208	P49841	SKP1-GSK3B	59.24	PID_IL12_2PATHWAY	0.846954	-0.6998	0.00354297	0.00465719
A0A024RDV3	P17676	RB1-CEBPB	58.74	PID_BARD1_PATHWAY	1.03909	-1.52536	0.000463544	0.00133466
A0A024RDV3	P17676	RB1-CEBPB	58.74	REACTOME_CELL_CYCLE_CHECKPOINTS	1.58726	-0.489372	0.000751764	0.00169489
A0A024RDV3	P17676	RB1-CEBPB	58.74	PID_FANCONI_PATHWAY	1.24402	-0.949718	0.00119968	0.00219437
A0A024RDV3	P17676	RB1-CEBPB	58.74	PID_TCPTP_PATHWAY	0.946689	-0.523793	0.00146906	0.00252177
A0A024RDV3	P17676	RB1-CEBPB	58.74	REACTOME_ACTIVATION_OF_ATR_IN_RESPONSE_TO_REPLICATION_STRESS	0.671704	-0.765552	0.00162371	0.00270619
A0A024RDV3	P17676	RB1-CEBPB	58.74	DEPOD:PhosphataseSubstrate:CDC14A	0.375344	-1.62667	0.00162371	0.00270619
A0A024RDV3	P17676	RB1-CEBPB	58.74	KEGG_HOMOLOGOUS_RECOMBINATION	0.89641	-0.359887	0.00170653	0.00278932
A0A024RDV3	P17676	RB1-CEBPB	58.74	PSP:KinaseSubstrate:MAPKAPK2	0.205643	-1.55047	0.00170653	0.00278932
A0A024RDV3	P17676	RB1-CEBPB	58.74	REACTOME_MITOTIC_PROMETAPHASE	0.800429	-0.984065	0.00179323	0.0028903
A0A024RDV3	P17676	RB1-CEBPB	58.74	PID_AR_PATHWAY	-1.57792	-0.282571	0.00197887	0.00309043
A1L3Z9	A0A024R8S3	QRICH1-SUMO2	58.4	DEPOD:PhosphataseSubstrate:PPM1A	-1.69358	-0.554676	0.00465296	0.00578858
A1L3Z9	A0A024R8S3	QRICH1-SUMO2	58.4	REACTOME_CELL_SURFACE_INTERACTIONS_AT_THE_VASCULAR_WALL	-1.35979	0.616921	0.00513539	0.00628409
A1L3Z9	A0A024R8S3	QRICH1-SUMO2	58.4	KEGG_THYROID_CANCER	0.376578	-0.900835	0.00594406	0.00700446
A1L3Z9	A0A024R8S3	QRICH1-SUMO2	58.4	PID_NFKAPPAB_ATYPICAL_PATHWAY	-0.669569	0.746516	0.0062381	0.00726542
A1L3Z9	A0A024R8S3	QRICH1-SUMO2	58.4	PID_AMB2_NEUTROPHILS_PATHWAY	-0.804073	0.445298	0.00829389	0.00915581
A1L3Z9	A0A024R8S3	QRICH1-SUMO2	58.4	KEGG_CELL_ADHESION_MOLECULES_CAMS	0.02043	1.77182	0.0086901	0.0095192
A1L3Z9	A0A024R8S3	QRICH1-SUMO2	58.4	PSP:KinaseSubstrate:MTOR	-3.14208	-1.64987	0.0104494	0.0111063
A1L3Z9	A0A024R8S3	QRICH1-SUMO2	58.4	REACTOME_G1_PHASE	1.18174	-0.0675223	0.0109361	0.011564
A1L3Z9	A0A024R8S3	QRICH1-SUMO2	58.4	REACTOME_PRE_NOTCH_TRANSCRIPTION_AND_TRANSLATION	0.70407	-0.610191	0.0119701	0.0125221
A1L3Z9	A0A024R8S3	QRICH1-SUMO2	58.4	BIOCARTA_CELLCYCLE_PATHWAY	0.955243	-0.212365	0.0125189	0.0130668
Q9UJX6	Q96GD4	ANAPC2-AURKB	58.07	PID_BARD1_PATHWAY	1.12834	-1.56047	1.13326e-06	7.26849e-05
Q9UJX6	Q96GD4	ANAPC2-AURKB	58.07	PID_FOXM1_PATHWAY	2.35692	-0.476877	1.21267e-06	7.51856e-05
Q9UJX6	Q96GD4	ANAPC2-AURKB	58.07	REACTOME_MITOTIC_M_M_G1_PHASES	2.83226	-0.220487	2.07176e-06	0.000103867
Q9UJX6	Q96GD4	ANAPC2-AURKB	58.07	REACTOME_DCC_MEDIATED_ATTRACTIVE_SIGNALING	-2.28099	-0.0438889	2.52535e-06	0.000109236
Q9UJX6	Q96GD4	ANAPC2-AURKB	58.07	PSP:KinaseSubstrate:CDK2	-0.194681	-4.62402	3.07345e-06	0.000124274
Q9UJX6	Q96GD4	ANAPC2-AURKB	58.07	PSP:KinaseSubstrate:CHEK1	0.0637052	-2.89193	3.98393e-06	0.000151227
Q9UJX6	Q96GD4	ANAPC2-AURKB	58.07	REACTOME_MITOTIC_PROMETAPHASE	1.40745	-1.1653	5.14986e-06	0.000168048
Q9UJX6	Q96GD4	ANAPC2-AURKB	58.07	PSP:KinaseSubstrate:CDK1	-0.348711	-4.37311	5.48881e-06	0.000173189
Q9UJX6	Q96GD4	ANAPC2-AURKB	58.07	REACTOME_DNA_REPLICATION	2.91727	-0.235982	6.63861e-06	0.000195997
Q9UJX6	Q96GD4	ANAPC2-AURKB	58.07	REACTOME_G2_M_CHECKPOINTS	1.26876	-1.3251	7.07066e-06	0.000199264
Q53EL6	A0A024R8S3	PDCD4-SUMO2	57.85	BIOCARTA_RARRXR_PATHWAY	-0.623703	0.221469	0.001696	0.00278425
Q53EL6	A0A024R8S3	PDCD4-SUMO2	57.85	PID_HES_HEY_PATHWAY	-1.25759	-0.164631	0.00259128	0.00372471
Q53EL6	A0A024R8S3	PDCD4-SUMO2	57.85	PSP:KinaseSubstrate:MARK2	-2.04193	-0.727521	0.00340921	0.00451969
Q53EL6	A0A024R8S3	PDCD4-SUMO2	57.85	PID_AP1_PATHWAY	-2.74083	-1.24684	0.00603939	0.00707831
Q53EL6	A0A024R8S3	PDCD4-SUMO2	57.85	PID_ARF_3PATHWAY	1.1476	0.389281	0.00603939	0.00707831
Q53EL6	A0A024R8S3	PDCD4-SUMO2	57.85	ST_ADRENERGIC	-0.524677	-1.58515	0.00657679	0.0075886
Q53EL6	A0A024R8S3	PDCD4-SUMO2	57.85	REACTOME_CTLA4_INHIBITORY_SIGNALING	0.0646043	-0.899794	0.00715681	0.00810698
Q53EL6	A0A024R8S3	PDCD4-SUMO2	57.85	REACTOME_RNA_POL_II_TRANSCRIPTION_PRE_INITIATION_AND_PROMOTER_OPENING	0.221656	1.16544	0.0103754	0.0110528
Q53EL6	A0A024R8S3	PDCD4-SUMO2	57.85	REACTOME_ADAPTIVE_IMMUNE_SYSTEM	1.48634	0.191576	0.0117046	0.0122582
Q53EL6	A0A024R8S3	PDCD4-SUMO2	57.85	REACTOME_NONSENSE_MEDIATED_DECAY_ENHANCED_BY_THE_EXON_JUNCTION_COMPLEX	1.23878	0.232159	0.0142576	0.0146595
Q9UNS1	Q9BVW5	TIMELESS-TIPIN	57.41	REACTOME_OPIOID_SIGNALLING	-2.89184	-0.815951	0.000351879	0.00115025
Q9UNS1	Q9BVW5	TIMELESS-TIPIN	57.41	BIOCARTA_NDKDYNAMIN_PATHWAY	-2.15759	-0.326786	0.000516847	0.00139933
Q9UNS1	Q9BVW5	TIMELESS-TIPIN	57.41	REACTOME_PLATELET_HOMEOSTASIS	-2.8695	-0.511917	0.000516847	0.00139933
Q9UNS1	Q9BVW5	TIMELESS-TIPIN	57.41	KEGG_ALZHEIMERS_DISEASE	-1.14401	0.751932	0.000676119	0.00160611
Q9UNS1	Q9BVW5	TIMELESS-TIPIN	57.41	KEGG_CALCIUM_SIGNALING_PATHWAY	-1.20879	1.38019	0.000976594	0.001949
Q9UNS1	Q9BVW5	TIMELESS-TIPIN	57.41	KEGG_VASCULAR_SMOOTH_MUSCLE_CONTRACTION	-3.15311	-0.666723	0.00113988	0.00212017
Q9UNS1	Q9BVW5	TIMELESS-TIPIN	57.41	REACTOME_G0_AND_EARLY_G1	1.00338	-0.664002	0.00113988	0.00212017
Q9UNS1	Q9BVW5	TIMELESS-TIPIN	57.41	KEGG_MELANOGENESIS	-2.07164	-0.163313	0.00126237	0.00227301
Q9UNS1	Q9BVW5	TIMELESS-TIPIN	57.41	REACTOME_NEUROTRANSMITTER_RECEPTOR_BINDING_AND_DOWNSTREAM_TRANSMISSION_IN_THE_POSTSYNAPTIC_CELL	-1.39112	-0.161483	0.00132808	0.00235934
Q9UNS1	Q9BVW5	TIMELESS-TIPIN	57.41	KEGG_WNT_SIGNALING_PATHWAY	-1.51271	-0.0126395	0.00146906	0.00252177
A0A024RDM3	O14965	LATS2-AURKA	57.37	REACTOME_ACTIVATION_OF_THE_PRE_REPLICATIVE_COMPLEX	2.10451	-0.726163	3.53401e-05	0.000362331
A0A024RDM3	O14965	LATS2-AURKA	57.37	KEGG_STARCH_AND_SUCROSE_METABOLISM	-2.03729	-0.28096	9.18003e-05	0.000618654
A0A024RDM3	O14965	LATS2-AURKA	57.37	PSP:KinaseSubstrate:CDK2	-0.0760902	-4.6163	9.18003e-05	0.000618654
A0A024RDM3	O14965	LATS2-AURKA	57.37	KEGG_AMINO_SUGAR_AND_NUCLEOTIDE_SUGAR_METABOLISM	-1.11404	0.615164	9.72885e-05	0.000643974
A0A024RDM3	O14965	LATS2-AURKA	57.37	KEGG_DNA_REPLICATION	1.39331	-0.647516	0.000137295	0.000764576
A0A024RDM3	O14965	LATS2-AURKA	57.37	REACTOME_G1_S_TRANSITION	2.52228	0.486819	0.000137295	0.000764576
A0A024RDM3	O14965	LATS2-AURKA	57.37	PSP:KinaseSubstrate:CDK4	0.47082	-1.20618	0.000227275	0.000978547
A0A024RDM3	O14965	LATS2-AURKA	57.37	REACTOME_MITOTIC_G1_G1_S_PHASES	2.47767	0.392984	0.000240142	0.0010061
A0A024RDM3	O14965	LATS2-AURKA	57.37	REACTOME_KINESINS	1.06847	-0.835521	0.00025369	0.00100826
A0A024RDM3	O14965	LATS2-AURKA	57.37	PSP:KinaseSubstrate:CHEK2	0.810373	-1.72915	0.00025369	0.00100826
A0A024R4C3	Q13547	A0A024R4C3_HUMAN-HDAC1	56.25	KEGG_ENDOCYTOSIS	-1.58033	0.262093	0.000193529	0.000915941
A0A024R4C3	Q13547	A0A024R4C3_HUMAN-HDAC1	56.25	REACTOME_FANCONI_ANEMIA_PATHWAY	1.58261	-0.283094	0.000541855	0.00143538
A0A024R4C3	Q13547	A0A024R4C3_HUMAN-HDAC1	56.25	PSP:KinaseSubstrate:CHEK1	-1.23848	-2.89193	0.000802581	0.00174801
A0A024R4C3	Q13547	A0A024R4C3_HUMAN-HDAC1	56.25	PID_FAK_PATHWAY	-1.54985	-0.0231602	0.000927374	0.00189969
A0A024R4C3	Q13547	A0A024R4C3_HUMAN-HDAC1	56.25	PID_BARD1_PATHWAY	0.372068	-1.56047	0.00117598	0.00216353
A0A024R4C3	Q13547	A0A024R4C3_HUMAN-HDAC1	56.25	REACTOME_CASPASE_MEDIATED_CLEAVAGE_OF_CYTOSKELETAL_PROTEINS	-1.89354	-0.622195	0.00123257	0.0022323
A0A024R4C3	Q13547	A0A024R4C3_HUMAN-HDAC1	56.25	BIOCARTA_INTEGRIN_PATHWAY	-1.80441	-0.509401	0.00129166	0.00230786
A0A024R4C3	Q13547	A0A024R4C3_HUMAN-HDAC1	56.25	REACTOME_DCC_MEDIATED_ATTRACTIVE_SIGNALING	-1.7431	-0.143218	0.00155512	0.00262717
A0A024R4C3	Q13547	A0A024R4C3_HUMAN-HDAC1	56.25	BIOCARTA_AGR_PATHWAY	-1.87903	-0.413018	0.00170464	0.00278932
A0A024R4C3	Q13547	A0A024R4C3_HUMAN-HDAC1	56.25	PSP:KinaseSubstrate:CDK2	-1.27873	-4.6163	0.00178426	0.00288585
P62875	Q9Y3B4	POLR2L-SF3B6	56.12	PID_BARD1_PATHWAY	0.484015	-1.40425	0.00103568	0.00199831
P62875	Q9Y3B4	POLR2L-SF3B6	56.12	ST_FAS_SIGNALING_PATHWAY	0.0670701	-0.745933	0.00202629	0.00313813
P62875	Q9Y3B4	POLR2L-SF3B6	56.12	PSP:KinaseSubstrate:PRKDC	-0.469722	-1.21182	0.00213053	0.00325086
P62875	Q9Y3B4	POLR2L-SF3B6	56.12	REACTOME_DCC_MEDIATED_ATTRACTIVE_SIGNALING	-1.81001	-0.263522	0.00272941	0.00387548
P62875	Q9Y3B4	POLR2L-SF3B6	56.12	REACTOME_DESTABILIZATION_OF_MRNA_BY_KSRP	-0.893732	0.777222	0.00462189	0.00577543
P62875	Q9Y3B4	POLR2L-SF3B6	56.12	BIOCARTA_ACTINY_PATHWAY	0.144874	1.17897	0.00582382	0.00687765
P62875	Q9Y3B4	POLR2L-SF3B6	56.12	REACTOME_SIGNALING_BY_RHO_GTPASES	-3.03626	-0.612915	0.00637877	0.00739174
P62875	Q9Y3B4	POLR2L-SF3B6	56.12	REACTOME_SYNTHESIS_AND_INTERCONVERSION_OF_NUCLEOTIDE_DI_AND_TRIPHOSPHATES	2.00199	0.734647	0.00637877	0.00739174
P62875	Q9Y3B4	POLR2L-SF3B6	56.12	BIOCARTA_ATRBRCA_PATHWAY	0.733612	-0.735429	0.00698087	0.00796102
P62875	Q9Y3B4	POLR2L-SF3B6	56.12	REACTOME_NETRIN1_SIGNALING	-2.1302	-0.618022	0.01037	0.0110528
Q9HC52	P11021	CBX8-HSPA5	55.84	KEGG_PARKINSONS_DISEASE	2.76765	0.348863	0.000170647	0.000860171
Q9HC52	P11021	CBX8-HSPA5	55.84	REACTOME_NONSENSE_MEDIATED_DECAY_ENHANCED_BY_THE_EXON_JUNCTION_COMPLEX	-1.50564	0.456036	0.000385702	0.00121389
Q9HC52	P11021	CBX8-HSPA5	55.84	KEGG_CELL_ADHESION_MOLECULES_CAMS	-0.964744	1.77182	0.000603336	0.0015043
Q9HC52	P11021	CBX8-HSPA5	55.84	REACTOME_METABOLISM_OF_NUCLEOTIDES	1.6851	-0.232368	0.000673321	0.00160611
Q9HC52	P11021	CBX8-HSPA5	55.84	REACTOME_INTRINSIC_PATHWAY_FOR_APOPTOSIS	1.09785	-0.0216786	0.000882639	0.00183489
Q9HC52	P11021	CBX8-HSPA5	55.84	KEGG_GLUTATHIONE_METABOLISM	1.49479	-0.045349	0.000931155	0.00190115
Q9HC52	P11021	CBX8-HSPA5	55.84	BIOCARTA_CHEMICAL_PATHWAY	0.923993	-0.528135	0.00213053	0.00325086
Q9HC52	P11021	CBX8-HSPA5	55.84	BIOCARTA_IL2RB_PATHWAY	0.697073	-0.462874	0.00259856	0.00372942
Q9HC52	P11021	CBX8-HSPA5	55.84	KEGG_THYROID_CANCER	0.167962	-0.844969	0.00286625	0.00399343
Q9HC52	P11021	CBX8-HSPA5	55.84	REACTOME_SRP_DEPENDENT_COTRANSLATIONAL_PROTEIN_TARGETING_TO_MEMBRANE	-0.843169	0.622583	0.00300933	0.00414311
Q13547	Q96K83	HDAC1-ZNF521	55.58	KEGG_T_CELL_RECEPTOR_SIGNALING_PATHWAY	0.79111	-0.887631	0.00758463	0.00851896
Q13547	Q96K83	HDAC1-ZNF521	55.58	REACTOME_TCR_SIGNALING	1.23421	-0.775403	0.0100239	0.0107214
Q13547	Q96K83	HDAC1-ZNF521	55.58	REACTOME_UNFOLDED_PROTEIN_RESPONSE	-0.266665	1.12476	0.0100239	0.0107214
Q13547	Q96K83	HDAC1-ZNF521	55.58	PID_BCR_5PATHWAY	1.41903	-0.177679	0.0105883	0.0112346
Q13547	Q96K83	HDAC1-ZNF521	55.58	REACTOME_DIABETES_PATHWAYS	-0.968386	0.422515	0.0105883	0.0112346
Q13547	Q96K83	HDAC1-ZNF521	55.58	PID_CD40_PATHWAY	0.932575	-0.376421	0.0111808	0.011796
Q13547	Q96K83	HDAC1-ZNF521	55.58	ST_TUMOR_NECROSIS_FACTOR_PATHWAY	0.421571	-0.815342	0.0131388	0.0136016
Q13547	Q96K83	HDAC1-ZNF521	55.58	PID_MYC_PATHWAY	0.252933	-0.84606	0.0131388	0.0136016
Q13547	Q96K83	HDAC1-ZNF521	55.58	REACTOME_NUCLEOTIDE_BINDING_DOMAIN_LEUCINE_RICH_REPEAT_CONTAINING_RECEPTOR_NLR_SIGNALING_PATHWAYS	2.30945	0.596114	0.0138558	0.0142543
Q13547	Q96K83	HDAC1-ZNF521	55.58	PSP:KinaseSubstrate:MAPK9	0.34952	-1.47298	0.0138558	0.0142543
P55735	Q14008	SEC13-CKAP5	54.52	REACTOME_DEPOSITION_OF_NEW_CENPA_CONTAINING_NUCLEOSOMES_AT_THE_CENTROMERE	1.87673	-0.375324	0.00048952	0.00137124
P55735	Q14008	SEC13-CKAP5	54.52	REACTOME_DCC_MEDIATED_ATTRACTIVE_SIGNALING	-1.57715	-0.0935534	0.00064101	0.00156057
P55735	Q14008	SEC13-CKAP5	54.52	REACTOME_IL1_SIGNALING	-1.61432	0.0523098	0.000835207	0.00179039
P55735	Q14008	SEC13-CKAP5	54.52	KEGG_CELL_CYCLE	0.828363	-1.42854	0.00132808	0.00235934
P55735	Q14008	SEC13-CKAP5	54.52	REACTOME_ACTIVATION_OF_CHAPERONE_GENES_BY_XBP1S	-1.11547	0.144416	0.00146906	0.00252177
P55735	Q14008	SEC13-CKAP5	54.52	PID_ENDOTHELIN_PATHWAY	-1.70235	-0.463687	0.0015446	0.00261654
P55735	Q14008	SEC13-CKAP5	54.52	PSP:KinaseSubstrate:CDK2	-0.3665	-4.60045	0.00162371	0.00270619
P55735	Q14008	SEC13-CKAP5	54.52	PSP:KinaseSubstrate:MTOR	-0.578919	-2.07958	0.00170653	0.00278932
P55735	Q14008	SEC13-CKAP5	54.52	PID_FOXM1_PATHWAY	1.71534	-0.406884	0.00179323	0.0028903
P55735	Q14008	SEC13-CKAP5	54.52	KEGG_AMINO_SUGAR_AND_NUCLEOTIDE_SUGAR_METABOLISM	-0.688877	0.576571	0.00188395	0.00299244
P19388	P52298	POLR2E-NCBP2	54	REACTOME_BIOLOGICAL_OXIDATIONS	2.49666	0.348042	0.00138865	0.0024229
P19388	P52298	POLR2E-NCBP2	54	KEGG_CELL_ADHESION_MOLECULES_CAMS	-0.369605	1.80419	0.00218806	0.00328208
P19388	P52298	POLR2E-NCBP2	54	KEGG_OXIDATIVE_PHOSPHORYLATION	3.16925	1.62604	0.00321307	0.0043401
P19388	P52298	POLR2E-NCBP2	54	KEGG_GLUTATHIONE_METABOLISM	1.52163	-0.0264122	0.00321307	0.0043401
P19388	P52298	POLR2E-NCBP2	54	REACTOME_PHASE_II_CONJUGATION	1.83393	-0.127925	0.00339085	0.0045179
P19388	P52298	POLR2E-NCBP2	54	PID_NFKAPPAB_ATYPICAL_PATHWAY	-0.565835	0.640774	0.00442146	0.00557553
P19388	P52298	POLR2E-NCBP2	54	BIOCARTA_NDKDYNAMIN_PATHWAY	-1.70507	-0.345852	0.00490777	0.00604134
P19388	P52298	POLR2E-NCBP2	54	REACTOME_NONSENSE_MEDIATED_DECAY_ENHANCED_BY_THE_EXON_JUNCTION_COMPLEX	-1.65953	0.443571	0.00701431	0.00798936
P19388	P52298	POLR2E-NCBP2	54	KEGG_PARKINSONS_DISEASE	2.78653	0.36316	0.00898324	0.00978268
P19388	P52298	POLR2E-NCBP2	54	PID_AR_PATHWAY	0.582728	-0.696572	0.00943169	0.0101757
P11362	P19174	FGFR1-PLCG1	53.27	PID_RAS_PATHWAY	-1.45734	0.943012	3.324e-05	0.000356271
P11362	P19174	FGFR1-PLCG1	53.27	REACTOME_SIGNALING_BY_EGFR_IN_CANCER	-2.36143	-0.269515	0.00017209	0.000861881
P11362	P19174	FGFR1-PLCG1	53.27	REACTOME_NETRIN1_SIGNALING	-1.9868	-0.437606	0.000203459	0.000937038
P11362	P19174	FGFR1-PLCG1	53.27	PSP:KinaseSubstrate:ABL1	-2.02965	-0.681679	0.000203459	0.000937038
P11362	P19174	FGFR1-PLCG1	53.27	REACTOME_GPCR_DOWNSTREAM_SIGNALING	-1.71811	1.2041	0.000351246	0.00115025
P11362	P19174	FGFR1-PLCG1	53.27	REACTOME_SIGNALING_BY_GPCR	-1.79154	0.914074	0.000370577	0.00118877
P11362	P19174	FGFR1-PLCG1	53.27	REACTOME_G_ALPHA_Z_SIGNALLING_EVENTS	-1.6761	0.598355	0.000370577	0.00118877
P11362	P19174	FGFR1-PLCG1	53.27	REACTOME_SIGNALING_BY_ERBB2	-2.26021	-0.651657	0.00041226	0.00125607
P11362	P19174	FGFR1-PLCG1	53.27	KEGG_PYRIMIDINE_METABOLISM	1.78372	0.503392	0.000434707	0.00128497
P11362	P19174	FGFR1-PLCG1	53.27	REACTOME_DCC_MEDIATED_ATTRACTIVE_SIGNALING	-1.67912	-0.143218	0.000626776	0.00154207
Q14011	Q9BRD0	CIRBP-BUD13	53.17	REACTOME_GLUCOSE_TRANSPORT	1.98356	-0.725669	1.72405e-05	0.000274079
Q14011	Q9BRD0	CIRBP-BUD13	53.17	PID_BARD1_PATHWAY	1.07076	-1.40425	2.08637e-05	0.000303176
Q14011	Q9BRD0	CIRBP-BUD13	53.17	REACTOME_REGULATION_OF_GLUCOKINASE_BY_GLUCOKINASE_REGULATORY_PROTEIN	1.65202	-0.516738	2.36703e-05	0.000318311
Q14011	Q9BRD0	CIRBP-BUD13	53.17	REACTOME_NEP_NS2_INTERACTS_WITH_THE_CELLULAR_EXPORT_MACHINERY	1.84551	-0.539877	2.52048e-05	0.000320112
Q14011	Q9BRD0	CIRBP-BUD13	53.17	REACTOME_TRANSPORT_OF_RIBONUCLEOPROTEINS_INTO_THE_HOST_NUCLEUS	1.80495	-0.402861	2.85624e-05	0.000342749
Q14011	Q9BRD0	CIRBP-BUD13	53.17	REACTOME_DCC_MEDIATED_ATTRACTIVE_SIGNALING	-1.81001	-0.193201	3.23425e-05	0.000355959
Q14011	Q9BRD0	CIRBP-BUD13	53.17	REACTOME_INTERACTIONS_OF_VPR_WITH_HOST_CELLULAR_PROTEINS	1.92308	-0.550795	3.65947e-05	0.000369925
Q14011	Q9BRD0	CIRBP-BUD13	53.17	PSP:KinaseSubstrate:CDK1	-0.348711	-4.28101	6.70895e-05	0.000526525
Q14011	Q9BRD0	CIRBP-BUD13	53.17	REACTOME_MITOTIC_PROMETAPHASE	1.97968	-0.984065	0.000101386	0.000663241
Q14011	Q9BRD0	CIRBP-BUD13	53.17	REACTOME_METABOLISM_OF_NON_CODING_RNA	1.23935	-0.75302	0.000107465	0.000683887
P49454	Q9BS16	CENPF-CENPK	53.14	REACTOME_DCC_MEDIATED_ATTRACTIVE_SIGNALING	-1.82634	-0.283858	0.000840373	0.00179093
P49454	Q9BS16	CENPF-CENPK	53.14	KEGG_CHRONIC_MYELOID_LEUKEMIA	-2.17075	-0.0731674	0.00414229	0.00528441
P49454	Q9BS16	CENPF-CENPK	53.14	BIOCARTA_P53HYPOXIA_PATHWAY	-2.13975	-0.948571	0.00462358	0.00577543
P49454	Q9BS16	CENPF-CENPK	53.14	PID_P38_ALPHA_BETA_PATHWAY	-1.54809	0.0980736	0.00515496	0.00629148
P49454	Q9BS16	CENPF-CENPK	53.14	PID_CXCR3_PATHWAY	-1.49308	-0.304706	0.00544083	0.00652616
P49454	Q9BS16	CENPF-CENPK	53.14	PID_ATF2_PATHWAY	-2.59597	-0.42919	0.00638631	0.00739174
P49454	Q9BS16	CENPF-CENPK	53.14	DEPOD:PhosphataseSubstrate:PPP1CC	-2.13723	-1.21133	0.00673287	0.00773034
P49454	Q9BS16	CENPF-CENPK	53.14	DEPOD:PhosphataseSubstrate:PPP1CB	-2.10636	-1.12114	0.00709625	0.00806787
P49454	Q9BS16	CENPF-CENPK	53.14	REACTOME_ANTIVIRAL_MECHANISM_BY_IFN_STIMULATED_GENES	1.61084	-0.847259	0.00829437	0.00915581
P49454	Q9BS16	CENPF-CENPK	53.14	PSP:KinaseSubstrate:HIPK2	-1.57911	-0.178181	0.00919062	0.0099793
P61758	Q99471	VBP1-PFDN5	53.12	KEGG_CELL_ADHESION_MOLECULES_CAMS	-1.01919	1.80419	0.000531986	0.00142784
P61758	Q99471	VBP1-PFDN5	53.12	REACTOME_GPCR_LIGAND_BINDING	0.325692	2.47685	0.00068046	0.00161025
P61758	Q99471	VBP1-PFDN5	53.12	REACTOME_TRANSMEMBRANE_TRANSPORT_OF_SMALL_MOLECULES	-0.910412	1.19292	0.000920172	0.00189225
P61758	Q99471	VBP1-PFDN5	53.12	REACTOME_CLASS_B_2_SECRETIN_FAMILY_RECEPTORS	-0.829731	0.963812	0.00206905	0.00318091
P61758	Q99471	VBP1-PFDN5	53.12	REACTOME_G_ALPHA_I_SIGNALLING_EVENTS	0.215167	1.56461	0.00218806	0.00328208
P61758	Q99471	VBP1-PFDN5	53.12	KEGG_DRUG_METABOLISM_OTHER_ENZYMES	1.19839	-0.404038	0.0027295	0.00387548
P61758	Q99471	VBP1-PFDN5	53.12	PID_E2F_PATHWAY	1.04546	-1.13351	0.00288276	0.00401042
P61758	Q99471	VBP1-PFDN5	53.12	REACTOME_CLASS_A1_RHODOPSIN_LIKE_RECEPTORS	0.84284	2.11741	0.00321307	0.0043401
P61758	Q99471	VBP1-PFDN5	53.12	REACTOME_PRE_NOTCH_TRANSCRIPTION_AND_TRANSLATION	0.69777	-0.624558	0.00377353	0.00490823
P61758	Q99471	VBP1-PFDN5	53.12	BIOCARTA_CDC42RAC_PATHWAY	0.435513	1.43899	0.00465887	0.00578858
Q12996	Q08170	CSTF3-SRSF4	53.06	REACTOME_BIOLOGICAL_OXIDATIONS	2.67452	0.348042	7.41454e-05	0.000540825
Q12996	Q08170	CSTF3-SRSF4	53.06	REACTOME_PHASE_II_CONJUGATION	2.23057	-0.127925	0.000108098	0.000683887
Q12996	Q08170	CSTF3-SRSF4	53.06	KEGG_GLUTATHIONE_METABOLISM	1.59843	-0.126461	0.000338703	0.00113922
Q12996	Q08170	CSTF3-SRSF4	53.06	KEGG_PEROXISOME	3.15111	0.433458	0.000358906	0.001163
Q12996	Q08170	CSTF3-SRSF4	53.06	KEGG_PRION_DISEASES	1.16602	-0.582713	0.000747331	0.00169489
Q12996	Q08170	CSTF3-SRSF4	53.06	BIOCARTA_CHEMICAL_PATHWAY	1.60244	-0.52885	0.000789512	0.0017384
Q12996	Q08170	CSTF3-SRSF4	53.06	KEGG_PPAR_SIGNALING_PATHWAY	2.2692	0.260275	0.000929678	0.00190022
Q12996	Q08170	CSTF3-SRSF4	53.06	REACTOME_RAP1_SIGNALLING	0.619066	-0.227693	0.000929678	0.00190022
Q12996	Q08170	CSTF3-SRSF4	53.06	KEGG_PARKINSONS_DISEASE	2.74416	0.356348	0.00103557	0.00199831
Q12996	Q08170	CSTF3-SRSF4	53.06	KEGG_FRUCTOSE_AND_MANNOSE_METABOLISM	0.618622	-0.746261	0.00115254	0.00213305
Q8WUM4	B9A6J5	PDCD6IP-RUTBC3	52.46	REACTOME_TRNA_AMINOACYLATION	1.93251	0.284637	0.00247347	0.0036033
Q8WUM4	B9A6J5	PDCD6IP-RUTBC3	52.46	KEGG_SELENOAMINO_ACID_METABOLISM	2.14923	0.875145	0.00286625	0.00399343
Q8WUM4	B9A6J5	PDCD6IP-RUTBC3	52.46	REACTOME_TRANSLATION	1.39941	-0.946428	0.00286625	0.00399343
Q8WUM4	B9A6J5	PDCD6IP-RUTBC3	52.46	PID_AP1_PATHWAY	-2.52632	-1.20781	0.00315889	0.00429259
Q8WUM4	B9A6J5	PDCD6IP-RUTBC3	52.46	PSP:KinaseSubstrate:CAMK2A	-1.8271	-0.820677	0.00315889	0.00429259
Q8WUM4	B9A6J5	PDCD6IP-RUTBC3	52.46	BIOCARTA_ARAP_PATHWAY	0.440779	-0.336176	0.00401339	0.00515532
Q8WUM4	B9A6J5	PDCD6IP-RUTBC3	52.46	REACTOME_METABOLISM_OF_PROTEINS	2.24494	0.194536	0.00401339	0.00515532
Q8WUM4	B9A6J5	PDCD6IP-RUTBC3	52.46	ST_GA12_PATHWAY	-2.16623	-0.464688	0.005563	0.00664132
Q8WUM4	B9A6J5	PDCD6IP-RUTBC3	52.46	REACTOME_RNA_POL_III_TRANSCRIPTION	-0.99485	-0.294425	0.00609561	0.00712623
Q8WUM4	B9A6J5	PDCD6IP-RUTBC3	52.46	REACTOME_ACTIVATION_OF_THE_MRNA_UPON_BINDING_OF_THE_CAP_BINDING_COMPLEX_AND_EIFS_AND_SUBSEQUENT_BINDING_TO_43S	0.777601	-1.16765	0.00763353	0.00856355
Q9Y333	Q69YN4	LSM2-VIRMA	52.39	BIOCARTA_PYK2_PATHWAY	-2.76899	-0.975378	5.82483e-05	0.000479389
Q9Y333	Q69YN4	LSM2-VIRMA	52.39	ST_GA12_PATHWAY	-2.3993	-0.405547	6.98701e-05	0.00052866
Q9Y333	Q69YN4	LSM2-VIRMA	52.39	KEGG_ENDOCYTOSIS	-1.76187	0.229345	0.000178944	0.000885203
Q9Y333	Q69YN4	LSM2-VIRMA	52.39	REACTOME_ARMS_MEDIATED_ACTIVATION	-2.34559	-0.732336	0.000189462	0.000912366
Q9Y333	Q69YN4	LSM2-VIRMA	52.39	BIOCARTA_AGR_PATHWAY	-2.68413	-0.614814	0.000212263	0.000951349
Q9Y333	Q69YN4	LSM2-VIRMA	52.39	KEGG_ERBB_SIGNALING_PATHWAY	-2.47295	-0.957632	0.000237623	0.0010061
Q9Y333	Q69YN4	LSM2-VIRMA	52.39	REACTOME_CASPASE_MEDIATED_CLEAVAGE_OF_CYTOSKELETAL_PROTEINS	-1.99964	-0.622195	0.000297098	0.00110476
Q9Y333	Q69YN4	LSM2-VIRMA	52.39	KEGG_GLUTATHIONE_METABOLISM	-1.64851	0.19093	0.000314008	0.00112161
Q9Y333	Q69YN4	LSM2-VIRMA	52.39	REACTOME_PROLONGED_ERK_ACTIVATION_EVENTS	-2.01431	-0.585126	0.000314008	0.00112161
Q9Y333	Q69YN4	LSM2-VIRMA	52.39	BIOCARTA_BARR_MAPK_PATHWAY	-1.86595	-1.18918	0.000391074	0.00122252
Q8NBT2	Q9BS16	SPC24-CENPK	52.28	KEGG_DRUG_METABOLISM_OTHER_ENZYMES	0.76856	-0.509157	0.00516864	0.00629167
Q8NBT2	Q9BS16	SPC24-CENPK	52.28	PID_LKB1_PATHWAY	-2.06156	-0.815284	0.00544198	0.00652616
Q8NBT2	Q9BS16	SPC24-CENPK	52.28	BIOCARTA_RHO_PATHWAY	-1.57109	-0.278224	0.00634202	0.007368
Q8NBT2	Q9BS16	SPC24-CENPK	52.28	PSP:KinaseSubstrate:FYN	-2.47205	-0.904506	0.00737389	0.00832753
Q8NBT2	Q9BS16	SPC24-CENPK	52.28	BIOCARTA_CDC42RAC_PATHWAY	-0.073058	1.40808	0.00814304	0.00902626
Q8NBT2	Q9BS16	SPC24-CENPK	52.28	REACTOME_INTERACTIONS_OF_VPR_WITH_HOST_CELLULAR_PROTEINS	-2.58116	-0.270629	0.00855392	0.0093866
Q8NBT2	Q9BS16	SPC24-CENPK	52.28	PID_EPHRINB_REV_PATHWAY	-0.766582	0.512831	0.00943169	0.0101757
Q8NBT2	Q9BS16	SPC24-CENPK	52.28	KEGG_CYTOKINE_CYTOKINE_RECEPTOR_INTERACTION	1.32978	2.41178	0.0125663	0.0130723
Q8NBT2	Q9BS16	SPC24-CENPK	52.28	REACTOME_INFLUENZA_LIFE_CYCLE	-1.46349	0.578017	0.0125663	0.0130723
Q8NBT2	Q9BS16	SPC24-CENPK	52.28	PID_P75_NTR_PATHWAY	-1.84661	0.231239	0.0144553	0.0147892
Q9UIQ6	O60343	LNPEP-TBC1D4	52.18	REACTOME_DCC_MEDIATED_ATTRACTIVE_SIGNALING	-1.88736	-0.193201	0.000836476	0.00179039
Q9UIQ6	O60343	LNPEP-TBC1D4	52.18	REACTOME_DESTABILIZATION_OF_MRNA_BY_TRISTETRAPROLIN_TTP	2.0474	0.805899	0.00401339	0.00515532
Q9UIQ6	O60343	LNPEP-TBC1D4	52.18	PID_CDC42_REG_PATHWAY	-2.24317	-0.476205	0.00420762	0.00534538
Q9UIQ6	O60343	LNPEP-TBC1D4	52.18	PID_ARF_3PATHWAY	-0.873476	0.693236	0.00441035	0.00557286
Q9UIQ6	O60343	LNPEP-TBC1D4	52.18	ST_FAS_SIGNALING_PATHWAY	0.0337683	-0.709061	0.00462189	0.00577543
Q9UIQ6	O60343	LNPEP-TBC1D4	52.18	PID_RAC1_REG_PATHWAY	-1.35124	0.0560026	0.00531277	0.00641256
Q9UIQ6	O60343	LNPEP-TBC1D4	52.18	REACTOME_SIGNALING_BY_RHO_GTPASES	-2.63775	-0.612915	0.00531277	0.00641256
Q9UIQ6	O60343	LNPEP-TBC1D4	52.18	BIOCARTA_TEL_PATHWAY	-0.0124474	-1.31658	0.00582382	0.00687765
Q9UIQ6	O60343	LNPEP-TBC1D4	52.18	PSP:KinaseSubstrate:MTOR	-0.505341	-2.04856	0.00730066	0.00825987
Q9UIQ6	O60343	LNPEP-TBC1D4	52.18	REACTOME_DESTABILIZATION_OF_MRNA_BY_BRF1	1.66823	0.419923	0.00834036	0.00919566
Q12906	Q9NR30	ILF3-DDX21	52.14	PID_AURORA_B_PATHWAY	-0.0517752	-1.52638	0.00389311	0.00504613
Q12906	Q9NR30	ILF3-DDX21	52.14	DEPOD:PhosphataseSubstrate:PTPN2	-2.23136	-1.06195	0.00748297	0.00843024
Q12906	Q9NR30	ILF3-DDX21	52.14	PSP:KinaseSubstrate:AURKB	-0.283673	-1.82962	0.00782809	0.00874489
Q12906	Q9NR30	ILF3-DDX21	52.14	REACTOME_DCC_MEDIATED_ATTRACTIVE_SIGNALING	-1.90999	-0.293275	0.00818739	0.00907001
Q12906	Q9NR30	ILF3-DDX21	52.14	PID_FOXM1_PATHWAY	1.66436	-0.378613	0.00935548	0.0101347
Q12906	Q9NR30	ILF3-DDX21	52.14	PSP:KinaseSubstrate:SGK1	-1.21264	-0.243163	0.00935548	0.0101347
Q12906	Q9NR30	ILF3-DDX21	52.14	REACTOME_REGULATION_OF_MITOTIC_CELL_CYCLE	2.19832	0.217795	0.01067	0.0113149
Q12906	Q9NR30	ILF3-DDX21	52.14	PID_AR_NONGENOMIC_PATHWAY	-1.33407	0.0481389	0.0143951	0.0147601
Q12906	Q9NR30	ILF3-DDX21	52.14	REACTOME_REGULATION_OF_INSULIN_SECRETION	-1.51494	-0.107709	0.0156514	0.0159516
Q12906	Q9NR30	ILF3-DDX21	52.14	REACTOME_G_ALPHA_I_SIGNALLING_EVENTS	0.239656	1.56461	0.0170032	0.017282
Q9NXR7	O96028	BABAM2-NSD2	51.72	PID_AURORA_B_PATHWAY	1.09032	-1.5979	0.000115021	0.00069433
Q9NXR7	O96028	BABAM2-NSD2	51.72	PSP:KinaseSubstrate:ATR	1.65463	-1.54974	0.000211415	0.000950539
Q9NXR7	O96028	BABAM2-NSD2	51.72	REACTOME_MITOTIC_PROMETAPHASE	1.6513	-1.10455	0.000284296	0.00108229
Q9NXR7	O96028	BABAM2-NSD2	51.72	PID_E2F_PATHWAY	1.58483	-1.26734	0.000319569	0.00112454
Q9NXR7	O96028	BABAM2-NSD2	51.72	REACTOME_G0_AND_EARLY_G1	1.27797	-0.646642	0.000338703	0.00113922
Q9NXR7	O96028	BABAM2-NSD2	51.72	REACTOME_DEADENYLATION_DEPENDENT_MRNA_DECAY	1.78438	-0.191884	0.000380231	0.00120265
Q9NXR7	O96028	BABAM2-NSD2	51.72	PID_PLK1_PATHWAY	1.10606	-1.74326	0.000402735	0.00124433
Q9NXR7	O96028	BABAM2-NSD2	51.72	BIOCARTA_CELLCYCLE_PATHWAY	1.28836	-0.235204	0.000535145	0.00143339
Q9NXR7	O96028	BABAM2-NSD2	51.72	KEGG_ALZHEIMERS_DISEASE	-1.76369	0.740421	0.000747331	0.00169489
Q9NXR7	O96028	BABAM2-NSD2	51.72	REACTOME_G1_PHASE	1.24548	-0.0904871	0.000747331	0.00169489
P61163	Q8TEP8	ACTR1A-CEP192	51.67	KEGG_FRUCTOSE_AND_MANNOSE_METABOLISM	0.816119	-0.685811	0.00228768	0.00340025
P61163	Q8TEP8	ACTR1A-CEP192	51.67	KEGG_ARGININE_AND_PROLINE_METABOLISM	2.90785	0.631175	0.00259457	0.00372656
P61163	Q8TEP8	ACTR1A-CEP192	51.67	REACTOME_IL_2_SIGNALING	0.83723	-0.913327	0.00423562	0.00536666
P61163	Q8TEP8	ACTR1A-CEP192	51.67	REACTOME_METABOLISM_OF_AMINO_ACIDS_AND_DERIVATIVES	3.89259	1.19126	0.006032	0.00707831
P61163	Q8TEP8	ACTR1A-CEP192	51.67	KEGG_PROGESTERONE_MEDIATED_OOCYTE_MATURATION	0.605317	-0.896834	0.00639066	0.00739218
P61163	Q8TEP8	ACTR1A-CEP192	51.67	REACTOME_HIV_LIFE_CYCLE	-1.22343	0.197455	0.0067684	0.00776633
P61163	Q8TEP8	ACTR1A-CEP192	51.67	REACTOME_INTEGRATION_OF_ENERGY_METABOLISM	0.545885	-0.71612	0.00758463	0.00851896
P61163	Q8TEP8	ACTR1A-CEP192	51.67	KEGG_PENTOSE_PHOSPHATE_PATHWAY	2.09618	-0.656632	0.00802495	0.00892194
P61163	Q8TEP8	ACTR1A-CEP192	51.67	PID_ERBB4_PATHWAY	0.632165	-0.562246	0.00848802	0.0093308
P61163	Q8TEP8	ACTR1A-CEP192	51.67	REACTOME_SIGNALING_BY_FGFR_IN_DISEASE	0.890707	-0.889203	0.0111808	0.011796
Q8N4P2	Q92845	TTC30B-KIFAP3	51.65	REACTOME_CIRCADIAN_CLOCK	-2.17181	-0.0411643	0.00295076	0.00407757
Q8N4P2	Q92845	TTC30B-KIFAP3	51.65	REACTOME_ANTIVIRAL_MECHANISM_BY_IFN_STIMULATED_GENES	1.19261	-0.875732	0.00421194	0.00534538
Q8N4P2	Q92845	TTC30B-KIFAP3	51.65	REACTOME_REGULATORY_RNA_PATHWAYS	1.01213	0.123939	0.00442748	0.00557674
Q8N4P2	Q92845	TTC30B-KIFAP3	51.65	REACTOME_APC_C_CDC20_MEDIATED_DEGRADATION_OF_MITOTIC_PROTEINS	1.21943	0.258637	0.0086901	0.0095192
Q8N4P2	Q92845	TTC30B-KIFAP3	51.65	REACTOME_METABOLISM_OF_RNA	1.74404	-0.00855045	0.00998219	0.0106952
Q8N4P2	Q92845	TTC30B-KIFAP3	51.65	KEGG_PYRIMIDINE_METABOLISM	1.67434	0.569689	0.0104494	0.0111063
Q8N4P2	Q92845	TTC30B-KIFAP3	51.65	REACTOME_AMYLOIDS	-1.13843	0.753461	0.0109361	0.011564
Q8N4P2	Q92845	TTC30B-KIFAP3	51.65	REACTOME_BMAL1_CLOCK_NPAS2_ACTIVATES_CIRCADIAN_EXPRESSION	-1.03973	0.26555	0.0114427	0.0120245
Q8N4P2	Q92845	TTC30B-KIFAP3	51.65	PID_ARF6_TRAFFICKING_PATHWAY	-1.4262	-0.0604959	0.0143013	0.014672
Q8N4P2	Q92845	TTC30B-KIFAP3	51.65	REACTOME_NEP_NS2_INTERACTS_WITH_THE_CELLULAR_EXPORT_MACHINERY	1.09549	-0.53366	0.0143013	0.014672
P62495	Q96Q15	ETF1-SMG1	51.5	BIOCARTA_41BB_PATHWAY	-1.7203	-0.283516	0.00132808	0.00235934
P62495	Q96Q15	ETF1-SMG1	51.5	KEGG_PEROXISOME	-0.651044	0.834921	0.0046351	0.00578221
P62495	Q96Q15	ETF1-SMG1	51.5	PID_NEPHRIN_NEPH1_PATHWAY	-0.882622	0.309309	0.00789163	0.00880002
P62495	Q96Q15	ETF1-SMG1	51.5	PID_ATF2_PATHWAY	-2.16914	-0.324907	0.00823902	0.00910551
P62495	Q96Q15	ETF1-SMG1	51.5	REACTOME_TRANSLATION	0.807978	-1.14786	0.00860003	0.00943164
P62495	Q96Q15	ETF1-SMG1	51.5	PSP:KinaseSubstrate:GSK3A	0.275468	-0.826282	0.0110784	0.0117015
P62495	Q96Q15	ETF1-SMG1	51.5	PID_RAC1_PATHWAY	-1.40475	-0.453983	0.0115482	0.0121149
P62495	Q96Q15	ETF1-SMG1	51.5	BIOCARTA_TNFR1_PATHWAY	-2.34413	-1.30566	0.0120355	0.0125765
P62495	Q96Q15	ETF1-SMG1	51.5	KEGG_NEUROTROPHIN_SIGNALING_PATHWAY	-2.13766	-0.338718	0.012541	0.0130723
P62495	Q96Q15	ETF1-SMG1	51.5	KEGG_TYPE_II_DIABETES_MELLITUS	-0.697897	0.346837	0.012541	0.0130723
Q00839	P26641	HNRNPU-EEF1G	51.24	BIOCARTA_VEGF_PATHWAY	0.823105	-0.268663	0.000313326	0.00112161
Q00839	P26641	HNRNPU-EEF1G	51.24	REACTOME_SIGNALING_BY_ROBO_RECEPTOR	-0.169973	-1.3148	0.000481691	0.00136786
Q00839	P26641	HNRNPU-EEF1G	51.24	REACTOME_ACTIVATION_OF_RAC	-0.292155	-0.940948	0.00065978	0.00158996
Q00839	P26641	HNRNPU-EEF1G	51.24	KEGG_SELENOAMINO_ACID_METABOLISM	2.43442	0.923001	0.000810674	0.00176151
Q00839	P26641	HNRNPU-EEF1G	51.24	REACTOME_MHC_CLASS_II_ANTIGEN_PRESENTATION	1.36561	-0.314596	0.0010979	0.00206481
Q00839	P26641	HNRNPU-EEF1G	51.24	PSP:KinaseSubstrate:MTOR	-0.428522	-2.04856	0.00115407	0.00213376
Q00839	P26641	HNRNPU-EEF1G	51.24	BIOCARTA_GCR_PATHWAY	1.48321	0.144202	0.00133888	0.00236498
Q00839	P26641	HNRNPU-EEF1G	51.24	PID_BETA_CATENIN_DEG_PATHWAY	-1.74016	-0.478528	0.00140632	0.00244463
Q00839	P26641	HNRNPU-EEF1G	51.24	REACTOME_NUCLEAR_SIGNALING_BY_ERBB4	-2.50515	-0.247984	0.00217016	0.00327069
Q00839	P26641	HNRNPU-EEF1G	51.24	BIOCARTA_TEL_PATHWAY	-0.334243	-1.34952	0.0022752	0.00338821
Q06609	P52701	RAD51-MSH6	51.2	PID_E2F_PATHWAY	1.08772	-1.20043	0.000291342	0.00109696
Q06609	P52701	RAD51-MSH6	51.2	PID_AURORA_B_PATHWAY	0.647595	-1.56214	0.00037162	0.00118877
Q06609	P52701	RAD51-MSH6	51.2	PID_RB_1PATHWAY	1.34402	-0.262702	0.00037162	0.00118877
Q06609	P52701	RAD51-MSH6	51.2	REACTOME_FORMATION_OF_THE_TERNARY_COMPLEX_AND_SUBSEQUENTLY_THE_43S_COMPLEX	1.61818	-0.772722	0.000563765	0.0014659
Q06609	P52701	RAD51-MSH6	51.2	KEGG_AMINOACYL_TRNA_BIOSYNTHESIS	2.89185	0.645903	0.000597783	0.00150201
Q06609	P52701	RAD51-MSH6	51.2	PSP:KinaseSubstrate:PLK1	-0.569833	-2.13299	0.000845394	0.00179093
Q06609	P52701	RAD51-MSH6	51.2	REACTOME_G0_AND_EARLY_G1	0.9194	-0.664002	0.00125313	0.00226074
Q06609	P52701	RAD51-MSH6	51.2	PSP:KinaseSubstrate:CDK1	-0.956945	-4.04684	0.00125313	0.00226074
Q06609	P52701	RAD51-MSH6	51.2	KEGG_HEDGEHOG_SIGNALING_PATHWAY	-2.04132	-0.762401	0.00164827	0.00272804
Q06609	P52701	RAD51-MSH6	51.2	REACTOME_REGULATORY_RNA_PATHWAYS	1.1814	0.174709	0.00173991	0.00282817
O94927	Q99871	HAUS5-HAUS7	51.07	REACTOME_PRE_NOTCH_TRANSCRIPTION_AND_TRANSLATION	0.671518	-0.628087	0.000747331	0.00169489
O94927	Q99871	HAUS5-HAUS7	51.07	REACTOME_INHIBITION_OF_THE_PROTEOLYTIC_ACTIVITY_OF_APC_C_REQUIRED_FOR_THE_ONSET_OF_ANAPHASE_BY_MITOTIC_SPINDLE_CHECKPOINT_COMPONENTS	-0.202493	-1.11034	0.000833893	0.00179039
O94927	Q99871	HAUS5-HAUS7	51.07	KEGG_CELL_CYCLE	0.790989	-1.5631	0.00109261	0.0020588
O94927	Q99871	HAUS5-HAUS7	51.07	REACTOME_APC_CDC20_MEDIATED_DEGRADATION_OF_NEK2A	0.317433	-0.797016	0.00128161	0.00229357
O94927	Q99871	HAUS5-HAUS7	51.07	REACTOME_GPCR_LIGAND_BINDING	0.482961	2.47685	0.00263041	0.00377222
O94927	Q99871	HAUS5-HAUS7	51.07	BIOCARTA_G1_PATHWAY	0.340514	-0.704053	0.00290501	0.00402632
O94927	Q99871	HAUS5-HAUS7	51.07	REACTOME_PROCESSING_OF_CAPPED_INTRONLESS_PRE_MRNA	0.579102	-0.78796	0.00320554	0.00433937
O94927	Q99871	HAUS5-HAUS7	51.07	PID_AURORA_B_PATHWAY	0.436527	-1.5979	0.00493987	0.00607281
O94927	Q99871	HAUS5-HAUS7	51.07	REACTOME_SIGNALING_BY_ROBO_RECEPTOR	-2.47198	-1.19566	0.00542548	0.00651833
O94927	Q99871	HAUS5-HAUS7	51.07	BIOCARTA_CTCF_PATHWAY	1.2738	0.395546	0.0056841	0.00674692
Q05513	P52701	PRKCZ-MSH6	51.03	PSP:KinaseSubstrate:PLK3	0.643054	-1.1009	0.000167879	0.000854825
Q05513	P52701	PRKCZ-MSH6	51.03	PSP:KinaseSubstrate:PLK1	-0.153003	-2.19582	0.000281236	0.00107902
Q05513	P52701	PRKCZ-MSH6	51.03	PSP:KinaseSubstrate:PRKDC	0.466613	-1.28822	0.000516847	0.00139933
Q05513	P52701	PRKCZ-MSH6	51.03	KEGG_HEDGEHOG_SIGNALING_PATHWAY	-1.85386	-0.686153	0.000545592	0.00143538
Q05513	P52701	PRKCZ-MSH6	51.03	REACTOME_THROMBIN_SIGNALLING_THROUGH_PROTEINASE_ACTIVATED_RECEPTORS_PARS	-0.985261	0.371303	0.000676119	0.00160611
Q05513	P52701	PRKCZ-MSH6	51.03	PSP:KinaseSubstrate:ATM	0.624577	-1.30799	0.000676119	0.00160611
Q05513	P52701	PRKCZ-MSH6	51.03	PSP:KinaseSubstrate:MAPKAPK2	0.205643	-1.60363	0.00071301	0.00165568
Q05513	P52701	PRKCZ-MSH6	51.03	PID_BARD1_PATHWAY	0.604482	-1.40425	0.00119968	0.00219437
Q05513	P52701	PRKCZ-MSH6	51.03	KEGG_CELL_CYCLE	0.636425	-1.42854	0.00179323	0.0028903
Q05513	P52701	PRKCZ-MSH6	51.03	REACTOME_APC_C_CDH1_MEDIATED_DEGRADATION_OF_CDC20_AND_OTHER_APC_C_CDH1_TARGETED_PROTEINS_IN_LATE_MITOSIS_EARLY_G1	2.13823	0.569651	0.00197887	0.00309043
P20585	P43246	MSH3-MSH2	50.53	PSP:KinaseSubstrate:PRKDC	0.448528	-1.36113	2.1534e-05	0.000305895
P20585	P43246	MSH3-MSH2	50.53	REACTOME_ACTIVATION_OF_THE_PRE_REPLICATIVE_COMPLEX	1.23491	-0.789484	4.50685e-05	0.000434339
P20585	P43246	MSH3-MSH2	50.53	PSP:KinaseSubstrate:CHEK1	-0.34546	-2.89193	7.26374e-05	0.000538269
P20585	P43246	MSH3-MSH2	50.53	KEGG_DNA_REPLICATION	1.11165	-0.647516	0.000103085	0.00066808
P20585	P43246	MSH3-MSH2	50.53	REACTOME_DNA_STRAND_ELONGATION	1.3663	-0.50394	0.00019245	0.000915941
P20585	P43246	MSH3-MSH2	50.53	PSP:KinaseSubstrate:CDK2	-0.337691	-4.6163	0.000215058	0.000957473
P20585	P43246	MSH3-MSH2	50.53	KEGG_CELL_CYCLE	0.736456	-2.02916	0.000282963	0.00108229
P20585	P43246	MSH3-MSH2	50.53	REACTOME_MITOTIC_M_M_G1_PHASES	2.74342	-0.220487	0.000298759	0.00110476
P20585	P43246	MSH3-MSH2	50.53	REACTOME_CELL_CYCLE	2.09502	-1.26989	0.000315379	0.00112161
P20585	P43246	MSH3-MSH2	50.53	REACTOME_G2_M_CHECKPOINTS	1.06707	-1.3251	0.000370577	0.00118877
O00268	Q5VWG9	TAF4-TAF3	50.5	PSP:KinaseSubstrate:AURKA	-0.468569	-1.40105	0.000747331	0.00169489
O00268	Q5VWG9	TAF4-TAF3	50.5	REACTOME_CYCLIN_A_B1_ASSOCIATED_EVENTS_DURING_G2_M_TRANSITION	0.800427	-0.81756	0.000880579	0.00183489
O00268	Q5VWG9	TAF4-TAF3	50.5	BIOCARTA_CELLCYCLE_PATHWAY	1.17612	-0.235204	0.00158065	0.0026439
O00268	Q5VWG9	TAF4-TAF3	50.5	REACTOME_ACTIVATION_OF_THE_PRE_REPLICATIVE_COMPLEX	1.5432	-0.726163	0.00226279	0.00338055
O00268	Q5VWG9	TAF4-TAF3	50.5	REACTOME_E2F_MEDIATED_REGULATION_OF_DNA_REPLICATION	1.04701	-0.300004	0.00471212	0.00584303
O00268	Q5VWG9	TAF4-TAF3	50.5	PSP:KinaseSubstrate:CDK7	0.886629	-0.556639	0.00493987	0.00607281
O00268	Q5VWG9	TAF4-TAF3	50.5	REACTOME_MITOTIC_G1_G1_S_PHASES	1.87378	0.398237	0.00542548	0.00651833
O00268	Q5VWG9	TAF4-TAF3	50.5	KEGG_CYTOKINE_CYTOKINE_RECEPTOR_INTERACTION	1.06454	2.41178	0.0056841	0.00674692
O00268	Q5VWG9	TAF4-TAF3	50.5	PID_PLK1_PATHWAY	0.506717	-1.74326	0.00595379	0.00700446
O00268	Q5VWG9	TAF4-TAF3	50.5	REACTOME_G1_S_TRANSITION	2.20308	0.538441	0.00595379	0.00700446
Q06830	Q9BYN0	PRDX1-SRXN1	50.48	BIOCARTA_EIF2_PATHWAY	0.61804	-0.862393	0.00071301	0.00165568
Q06830	Q9BYN0	PRDX1-SRXN1	50.48	BIOCARTA_EIF_PATHWAY	0.192934	-0.915683	0.00113988	0.00212017
Q06830	Q9BYN0	PRDX1-SRXN1	50.48	REACTOME_REGULATORY_RNA_PATHWAYS	0.782393	0.123939	0.00252275	0.00364028
Q06830	Q9BYN0	PRDX1-SRXN1	50.48	DEPOD:PhosphataseSubstrate:PPP1CA	-0.291632	-1.24302	0.00291152	0.00402934
Q06830	Q9BYN0	PRDX1-SRXN1	50.48	REACTOME_TRANSLATION	1.03325	-1.26453	0.00442842	0.00557674
Q06830	Q9BYN0	PRDX1-SRXN1	50.48	BIOCARTA_IGF1MTOR_PATHWAY	0.0870604	-0.914333	0.00580546	0.00686469
Q06830	Q9BYN0	PRDX1-SRXN1	50.48	BIOCARTA_VEGF_PATHWAY	0.487916	-0.292546	0.0069268	0.00790906
Q06830	Q9BYN0	PRDX1-SRXN1	50.48	PID_HNF3B_PATHWAY	0.688459	-0.410398	0.00823902	0.00910551
Q06830	Q9BYN0	PRDX1-SRXN1	50.48	REACTOME_INTERFERON_SIGNALING	0.901537	-0.594724	0.00823902	0.00910551
Q06830	Q9BYN0	PRDX1-SRXN1	50.48	REACTOME_IMMUNE_SYSTEM	1.59047	-0.290784	0.0115482	0.0121149
A0A024RAY2	P27348	KRT18-YWHAQ	50.34	PID_ERA_GENOMIC_PATHWAY	-2.78216	-0.575954	0.000315379	0.00112161
A0A024RAY2	P27348	KRT18-YWHAQ	50.34	ST_T_CELL_SIGNAL_TRANSDUCTION	0.523669	-0.904184	0.00186592	0.0029787
A0A024RAY2	P27348	KRT18-YWHAQ	50.34	PSP:KinaseSubstrate:CDK5	-0.190998	-1.1627	0.00225356	0.0033749
A0A024RAY2	P27348	KRT18-YWHAQ	50.34	PID_AURORA_B_PATHWAY	-0.00715296	-1.5979	0.00486475	0.00600029
A0A024RAY2	P27348	KRT18-YWHAQ	50.34	PID_AURORA_A_PATHWAY	0.564611	-1.1843	0.00554188	0.00662461
A0A024RAY2	P27348	KRT18-YWHAQ	50.34	BIOCARTA_TNFR1_PATHWAY	-2.14738	-1.21934	0.00778234	0.00870424
A0A024RAY2	P27348	KRT18-YWHAQ	50.34	ST_B_CELL_ANTIGEN_RECEPTOR	0.396757	-0.314264	0.00845642	0.00930156
A0A024RAY2	P27348	KRT18-YWHAQ	50.34	PSP:KinaseSubstrate:PRKCA	-0.265282	-1.45069	0.00845642	0.00930156
A0A024RAY2	P27348	KRT18-YWHAQ	50.34	PID_BARD1_PATHWAY	0.079848	-1.49024	0.00881266	0.00964209
A0A024RAY2	P27348	KRT18-YWHAQ	50.34	DEPOD:PhosphataseSubstrate:CDC14A	-0.0679072	-1.66062	0.00881266	0.00964209
P23467	P04626	PTPRB-ERBB2	50.18	PSP:KinaseSubstrate:HIPK2	-2.04193	-0.141525	0.000465586	0.00133724
P23467	P04626	PTPRB-ERBB2	50.18	PSP:KinaseSubstrate:RPS6KB1	-2.37086	-0.851398	0.000852641	0.001795
P23467	P04626	PTPRB-ERBB2	50.18	DEPOD:PhosphataseSubstrate:PTPN6	-2.43621	-0.52512	0.000959379	0.00193679
P23467	P04626	PTPRB-ERBB2	50.18	PSP:KinaseSubstrate:SGK1	-1.72634	-0.293691	0.00190576	0.00301934
P23467	P04626	PTPRB-ERBB2	50.18	PSP:KinaseSubstrate:STK11	-2.24298	-0.756249	0.00190576	0.00301934
P23467	P04626	PTPRB-ERBB2	50.18	REACTOME_SIGNALING_BY_NOTCH1	-0.622867	0.293945	0.00201461	0.00313048
P23467	P04626	PTPRB-ERBB2	50.18	REACTOME_ACTIVATION_OF_THE_MRNA_UPON_BINDING_OF_THE_CAP_BINDING_COMPLEX_AND_EIFS_AND_SUBSEQUENT_BINDING_TO_43S	1.48599	-1.14786	0.00237632	0.00348343
P23467	P04626	PTPRB-ERBB2	50.18	REACTOME_ANTIGEN_PRESENTATION_FOLDING_ASSEMBLY_AND_PEPTIDE_LOADING_OF_CLASS_I_MHC	1.11813	-0.147622	0.00264952	0.00378503
P23467	P04626	PTPRB-ERBB2	50.18	PSP:KinaseSubstrate:CAMK2A	-2.09389	-0.824328	0.00264952	0.00378503
P23467	P04626	PTPRB-ERBB2	50.18	REACTOME_NOTCH1_INTRACELLULAR_DOMAIN_REGULATES_TRANSCRIPTION	-0.411746	0.522244	0.00328379	0.0043973
A0A024QZC1	Q53GS9	CD2BP2-USP39	49.77	BIOCARTA_CK1_PATHWAY	0.844267	-0.995784	8.01689e-05	0.000567542
A0A024QZC1	Q53GS9	CD2BP2-USP39	49.77	REACTOME_INTERACTIONS_OF_VPR_WITH_HOST_CELLULAR_PROTEINS	1.92308	-0.550795	8.01689e-05	0.000567542
A0A024QZC1	Q53GS9	CD2BP2-USP39	49.77	REACTOME_REGULATION_OF_GLUCOKINASE_BY_GLUCOKINASE_REGULATORY_PROTEIN	1.37947	-0.516738	0.00017005	0.000860171
A0A024QZC1	Q53GS9	CD2BP2-USP39	49.77	REACTOME_NEP_NS2_INTERACTS_WITH_THE_CELLULAR_EXPORT_MACHINERY	1.71172	-0.539877	0.000179936	0.000885399
A0A024QZC1	Q53GS9	CD2BP2-USP39	49.77	REACTOME_METABOLISM_OF_CARBOHYDRATES	2.10163	0.41277	0.000238006	0.0010061
A0A024QZC1	Q53GS9	CD2BP2-USP39	49.77	REACTOME_TRANSPORT_OF_RIBONUCLEOPROTEINS_INTO_THE_HOST_NUCLEUS	1.80495	-0.402861	0.000251556	0.00100826
A0A024QZC1	Q53GS9	CD2BP2-USP39	49.77	REACTOME_TRANSLATION	0.959209	-1.31313	0.000313326	0.00112161
A0A024QZC1	Q53GS9	CD2BP2-USP39	49.77	REACTOME_GLUCOSE_TRANSPORT	1.46041	-0.725669	0.000410531	0.00125607
A0A024QZC1	Q53GS9	CD2BP2-USP39	49.77	PID_ERA_GENOMIC_PATHWAY	-2.17906	-0.592108	0.000507862	0.00139866
A0A024QZC1	Q53GS9	CD2BP2-USP39	49.77	REACTOME_HIV_LIFE_CYCLE	1.69124	-0.0638945	0.000594544	0.00150201
Q96EE3	Q9NQS7	SEH1L-INCENP	49.65	REACTOME_G1_S_TRANSITION	2.55561	0.454221	8.48994e-06	0.000221919
Q96EE3	Q9NQS7	SEH1L-INCENP	49.65	REACTOME_MITOTIC_M_M_G1_PHASES	2.74342	-0.209666	1.32764e-05	0.000254579
Q96EE3	Q9NQS7	SEH1L-INCENP	49.65	REACTOME_ACTIVATION_OF_THE_PRE_REPLICATIVE_COMPLEX	2.2324	-0.757823	1.70719e-05	0.000274079
Q96EE3	Q9NQS7	SEH1L-INCENP	49.65	REACTOME_DNA_REPLICATION	2.68775	-0.233201	2.97382e-05	0.000343357
Q96EE3	Q9NQS7	SEH1L-INCENP	49.65	KEGG_DNA_REPLICATION	2.05318	-0.602027	3.35738e-05	0.000356271
Q96EE3	Q9NQS7	SEH1L-INCENP	49.65	REACTOME_DNA_STRAND_ELONGATION	2.16487	-0.401526	4.2699e-05	0.000415812
Q96EE3	Q9NQS7	SEH1L-INCENP	49.65	REACTOME_MITOTIC_G1_G1_S_PHASES	2.14309	0.365684	4.81004e-05	0.000451852
Q96EE3	Q9NQS7	SEH1L-INCENP	49.65	REACTOME_S_PHASE	2.88796	0.731317	5.10381e-05	0.000460979
Q96EE3	Q9NQS7	SEH1L-INCENP	49.65	REACTOME_CELL_CYCLE_CHECKPOINTS	1.37285	-0.489372	5.74314e-05	0.000476885
Q96EE3	Q9NQS7	SEH1L-INCENP	49.65	PSP:KinaseSubstrate:CHEK1	0.0637052	-2.87144	5.74314e-05	0.000476885
Q05193	P52799	DNM1-EFNB2	48.95	KEGG_AMINO_SUGAR_AND_NUCLEOTIDE_SUGAR_METABOLISM	-1.3287	0.546649	0.00190576	0.00301934
Q05193	P52799	DNM1-EFNB2	48.95	BIOCARTA_CHREBP2_PATHWAY	-1.64493	0.267875	0.00449689	0.00564768
Q05193	P52799	DNM1-EFNB2	48.95	REACTOME_ENERGY_DEPENDENT_REGULATION_OF_MTOR_BY_LKB1_AMPK	-2.19152	-0.382097	0.00781738	0.00873817
Q05193	P52799	DNM1-EFNB2	48.95	KEGG_ARGININE_AND_PROLINE_METABOLISM	-0.759943	0.847821	0.00904237	0.00983556
Q05193	P52799	DNM1-EFNB2	48.95	PSP:KinaseSubstrate:PRKCZ	-0.246972	-0.861168	0.00995154	0.0106808
Q05193	P52799	DNM1-EFNB2	48.95	REACTOME_INSULIN_SYNTHESIS_AND_PROCESSING	1.50537	0.050673	0.0114682	0.0120445
Q05193	P52799	DNM1-EFNB2	48.95	REACTOME_DARPP_32_EVENTS	-1.87444	-0.685277	0.0120175	0.0125647
Q05193	P52799	DNM1-EFNB2	48.95	REACTOME_PI3K_CASCADE	-2.49666	-0.460638	0.013808	0.0142208
Q05193	P52799	DNM1-EFNB2	48.95	REACTOME_PKB_MEDIATED_EVENTS	-2.88188	-0.664272	0.0173186	0.0175929
Q05193	P52799	DNM1-EFNB2	48.95	KEGG_PYRUVATE_METABOLISM	-1.04714	0.0104348	0.018108	0.0183647
Q86WV8	P49815	TSC1-TSC2	48.82	REACTOME_BIOLOGICAL_OXIDATIONS	2.79399	0.35213	0.00201438	0.00313048
Q86WV8	P49815	TSC1-TSC2	48.82	REACTOME_INTERFERON_GAMMA_SIGNALING	-1.54311	0.316772	0.00201438	0.00313048
Q86WV8	P49815	TSC1-TSC2	48.82	REACTOME_PHASE_II_CONJUGATION	2.23057	0.00563725	0.00398859	0.00514121
Q86WV8	P49815	TSC1-TSC2	48.82	REACTOME_SIGNALING_BY_NOTCH1	-0.862687	0.275204	0.00423562	0.00536666
Q86WV8	P49815	TSC1-TSC2	48.82	REACTOME_PRE_NOTCH_TRANSCRIPTION_AND_TRANSLATION	0.691119	-0.595824	0.00477175	0.00590909
Q86WV8	P49815	TSC1-TSC2	48.82	BIOCARTA_ARAP_PATHWAY	0.654588	-0.291867	0.00758463	0.00851896
Q86WV8	P49815	TSC1-TSC2	48.82	REACTOME_IMMUNOREGULATORY_INTERACTIONS_BETWEEN_A_LYMPHOID_AND_A_NON_LYMPHOID_CELL	-0.403508	1.21241	0.00802495	0.00892194
Q86WV8	P49815	TSC1-TSC2	48.82	REACTOME_NOTCH1_INTRACELLULAR_DOMAIN_REGULATES_TRANSCRIPTION	-0.503183	0.517528	0.00802495	0.00892194
Q86WV8	P49815	TSC1-TSC2	48.82	PSP:KinaseSubstrate:HIPK2	-1.7808	-0.162767	0.00802495	0.00892194
Q86WV8	P49815	TSC1-TSC2	48.82	REACTOME_PRE_NOTCH_EXPRESSION_AND_PROCESSING	1.07391	-0.174339	0.0105883	0.0112346
Q9NRC8	O95602	SIRT7-POLR1A	48.76	PSP:KinaseSubstrate:PRKDC	0.466613	-1.28822	0.000531557	0.00142784
Q9NRC8	O95602	SIRT7-POLR1A	48.76	BIOCARTA_TEL_PATHWAY	-0.177938	-1.34952	0.000633704	0.00154684
Q9NRC8	O95602	SIRT7-POLR1A	48.76	PSP:KinaseSubstrate:CHEK2	0.664335	-1.73692	0.000845394	0.00179093
Q9NRC8	O95602	SIRT7-POLR1A	48.76	KEGG_CELL_CYCLE	0.828363	-1.42854	0.00100215	0.00197457
Q9NRC8	O95602	SIRT7-POLR1A	48.76	REACTOME_TRANSLATION	1.32904	-1.31313	0.00100215	0.00197457
Q9NRC8	O95602	SIRT7-POLR1A	48.76	PID_ATM_PATHWAY	1.18588	-0.999356	0.00164827	0.00272804
Q9NRC8	O95602	SIRT7-POLR1A	48.76	PSP:KinaseSubstrate:SGK1	-1.75165	-0.253506	0.00193741	0.00305908
Q9NRC8	O95602	SIRT7-POLR1A	48.76	PID_FOXM1_PATHWAY	1.73048	-0.406884	0.0020437	0.00315984
Q9NRC8	O95602	SIRT7-POLR1A	48.76	REACTOME_CELL_CYCLE_CHECKPOINTS	1.33814	-0.398544	0.00215531	0.0032619
Q9NRC8	O95602	SIRT7-POLR1A	48.76	KEGG_P53_SIGNALING_PATHWAY	1.52777	0.0859498	0.00227249	0.00338821
Q86TJ2	Q96ES7	TADA2B-SGF29	48.66	REACTOME_ACTIVATION_OF_GENES_BY_ATF4	2.78326	0.853864	0.00276173	0.00391525
Q86TJ2	Q96ES7	TADA2B-SGF29	48.66	REACTOME_PERK_REGULATED_GENE_EXPRESSION	2.7756	0.970987	0.00569157	0.00675148
Q86TJ2	Q96ES7	TADA2B-SGF29	48.66	KEGG_HEDGEHOG_SIGNALING_PATHWAY	-1.95186	-0.812246	0.0100239	0.0107214
Q86TJ2	Q96ES7	TADA2B-SGF29	48.66	REACTOME_RIG_I_MDA5_MEDIATED_INDUCTION_OF_IFN_ALPHA_BETA_PATHWAYS	1.51138	0.159862	0.0162181	0.016511
Q86TJ2	Q96ES7	TADA2B-SGF29	48.66	REACTOME_SIGNALING_BY_ROBO_RECEPTOR	-2.29513	-1.20906	0.0281687	0.0283669
Q86TJ2	Q96ES7	TADA2B-SGF29	48.66	PSP:KinaseSubstrate:PLK1	-0.832703	-2.05561	0.0281687	0.0283669
Q86TJ2	Q96ES7	TADA2B-SGF29	48.66	PID_HEDGEHOG_GLI_PATHWAY	-1.24619	-0.417196	0.0325234	0.0326639
Q86TJ2	Q96ES7	TADA2B-SGF29	48.66	REACTOME_DESTABILIZATION_OF_MRNA_BY_TRISTETRAPROLIN_TTP	1.93291	0.832514	0.0325234	0.0326639
Q86TJ2	Q96ES7	TADA2B-SGF29	48.66	PSP:KinaseSubstrate:RPS6KB1	-2.03613	-0.870228	0.0340977	0.0342265
Q86TJ2	Q96ES7	TADA2B-SGF29	48.66	REACTOME_DCC_MEDIATED_ATTRACTIVE_SIGNALING	-1.39369	-0.283858	0.0357367	0.035833
P61981	A0A024R6R1	YWHAG-SHCBP1	48.63	REACTOME_CELL_CYCLE_MITOTIC	3.1802	-0.556767	0.000140843	0.000777354
P61981	A0A024R6R1	YWHAG-SHCBP1	48.63	REACTOME_MITOTIC_M_M_G1_PHASES	2.84966	-0.209666	0.000158367	0.000827422
P61981	A0A024R6R1	YWHAG-SHCBP1	48.63	REACTOME_DNA_REPLICATION	2.91727	-0.187745	0.000211572	0.000950539
P61981	A0A024R6R1	YWHAG-SHCBP1	48.63	PID_ATR_PATHWAY	1.76072	-1.08364	0.000224055	0.000975977
P61981	A0A024R6R1	YWHAG-SHCBP1	48.63	PID_PLK1_PATHWAY	1.20061	-1.74128	0.000237227	0.0010061
P61981	A0A024R6R1	YWHAG-SHCBP1	48.63	PID_P73PATHWAY	0.754806	-0.651015	0.000332808	0.00113922
P61981	A0A024R6R1	YWHAG-SHCBP1	48.63	KEGG_CELL_CYCLE	1.09682	-1.42854	0.000351879	0.00115025
P61981	A0A024R6R1	YWHAG-SHCBP1	48.63	REACTOME_CELL_CYCLE	2.345	-1.03002	0.000351879	0.00115025
P61981	A0A024R6R1	YWHAG-SHCBP1	48.63	REACTOME_MITOTIC_PROMETAPHASE	1.46716	-0.984065	0.000516847	0.00139933
P61981	A0A024R6R1	YWHAG-SHCBP1	48.63	PSP:KinaseSubstrate:PLK1	-0.462738	-2.13299	0.000516847	0.00139933
Q07955	P17844	SRSF1-DDX5	48.61	PSP:KinaseSubstrate:MARK2	-2.19045	-0.682689	0.000833893	0.00179039
Q07955	P17844	SRSF1-DDX5	48.61	PID_PLK1_PATHWAY	0.966916	-1.74326	0.000880579	0.00183489
Q07955	P17844	SRSF1-DDX5	48.61	PID_AURORA_B_PATHWAY	0.467073	-1.5979	0.00115254	0.00213305
Q07955	P17844	SRSF1-DDX5	48.61	REACTOME_ENOS_ACTIVATION_AND_REGULATION	-3.08408	-0.877546	0.00135103	0.00237516
Q07955	P17844	SRSF1-DDX5	48.61	KEGG_PYRIMIDINE_METABOLISM	2.01946	0.503392	0.00166484	0.00273794
Q07955	P17844	SRSF1-DDX5	48.61	REACTOME_DEPOSITION_OF_NEW_CENPA_CONTAINING_NUCLEOSOMES_AT_THE_CENTROMERE	1.66676	-0.43493	0.00237974	0.00348343
Q07955	P17844	SRSF1-DDX5	48.61	BIOCARTA_G1_PATHWAY	0.31224	-0.737289	0.0030519	0.00417515
Q07955	P17844	SRSF1-DDX5	48.61	BIOCARTA_NO1_PATHWAY	-1.91221	0.651783	0.00320554	0.00433937
Q07955	P17844	SRSF1-DDX5	48.61	ST_GRANULE_CELL_SURVIVAL_PATHWAY	-1.77025	-0.650866	0.00471212	0.00584303
Q07955	P17844	SRSF1-DDX5	48.61	PID_ANTHRAX_PATHWAY	-2.39549	-0.7944	0.00471212	0.00584303
Q96B97	Q8N3F8	SH3KBP1-MICALL1	48.53	REACTOME_DCC_MEDIATED_ATTRACTIVE_SIGNALING	-1.63082	-0.143218	0.00011252	0.000687545
Q96B97	Q8N3F8	SH3KBP1-MICALL1	48.53	REACTOME_TCR_SIGNALING	-2.33178	-0.513965	0.000134099	0.000756137
Q96B97	Q8N3F8	SH3KBP1-MICALL1	48.53	PID_RAC1_REG_PATHWAY	-2.55214	0.076609	0.00015059	0.000802572
Q96B97	Q8N3F8	SH3KBP1-MICALL1	48.53	PID_TCR_JNK_PATHWAY	-2.72228	-0.63102	0.000159535	0.000831189
Q96B97	Q8N3F8	SH3KBP1-MICALL1	48.53	KEGG_SPLICEOSOME	2.24736	-1.38293	0.000281044	0.00107902
Q96B97	Q8N3F8	SH3KBP1-MICALL1	48.53	BIOCARTA_FMLP_PATHWAY	-3.11173	-0.482242	0.000350565	0.00115025
Q96B97	Q8N3F8	SH3KBP1-MICALL1	48.53	PID_NFAT_TFPATHWAY	-1.30243	-0.067514	0.000350565	0.00115025
Q96B97	Q8N3F8	SH3KBP1-MICALL1	48.53	PID_ALPHA_SYNUCLEIN_PATHWAY	-1.87193	-0.151158	0.000435924	0.00128497
Q96B97	Q8N3F8	SH3KBP1-MICALL1	48.53	KEGG_ENDOCYTOSIS	-2.19267	0.229345	0.000633554	0.00154684
Q96B97	Q8N3F8	SH3KBP1-MICALL1	48.53	PSP:KinaseSubstrate:PRKCQ	-1.35652	-0.590241	0.000633554	0.00154684
Q08999	P49736	RBL2-MCM2	48.27	REACTOME_E2F_MEDIATED_REGULATION_OF_DNA_REPLICATION	1.68558	-0.355482	0.000125158	0.000732054
Q08999	P49736	RBL2-MCM2	48.27	REACTOME_ASSEMBLY_OF_THE_PRE_REPLICATIVE_COMPLEX	2.82457	1.07207	0.000132782	0.000755276
Q08999	P49736	RBL2-MCM2	48.27	REACTOME_MITOTIC_M_M_G1_PHASES	2.77659	-0.209666	0.000237227	0.0010061
Q08999	P49736	RBL2-MCM2	48.27	REACTOME_G1_S_TRANSITION	2.78574	0.51263	0.000251123	0.00100826
Q08999	P49736	RBL2-MCM2	48.27	REACTOME_CELL_CYCLE_CHECKPOINTS	2.30173	-0.398544	0.000314707	0.00112161
Q08999	P49736	RBL2-MCM2	48.27	REACTOME_SCFSKP2_MEDIATED_DEGRADATION_OF_P27_P21	2.92819	1.24313	0.000314707	0.00112161
Q08999	P49736	RBL2-MCM2	48.27	KEGG_INOSITOL_PHOSPHATE_METABOLISM	-0.614851	0.629956	0.000332808	0.00113922
Q08999	P49736	RBL2-MCM2	48.27	REACTOME_CELL_CYCLE	1.98894	-1.021	0.000463544	0.00133466
Q08999	P49736	RBL2-MCM2	48.27	REACTOME_CELL_CYCLE_MITOTIC	3.1802	-0.376235	0.00048952	0.00137124
Q08999	P49736	RBL2-MCM2	48.27	PSP:KinaseSubstrate:PLK1	-0.462738	-2.16139	0.00048952	0.00137124
Q13547	P50402	HDAC1-EMD	48.21	KEGG_CELL_ADHESION_MOLECULES_CAMS	-1.1355	1.80419	5.04579e-05	0.000460058
Q13547	P50402	HDAC1-EMD	48.21	REACTOME_METABOLISM_OF_AMINO_ACIDS_AND_DERIVATIVES	3.89259	1.14315	0.000156365	0.000821578
Q13547	P50402	HDAC1-EMD	48.21	PID_TELOMERASE_PATHWAY	1.26801	-1.04331	0.000211415	0.000950539
Q13547	P50402	HDAC1-EMD	48.21	REACTOME_BIOLOGICAL_OXIDATIONS	2.50358	0.343366	0.000252697	0.00100826
Q13547	P50402	HDAC1-EMD	48.21	REACTOME_CELL_SURFACE_INTERACTIONS_AT_THE_VASCULAR_WALL	-1.96702	0.633408	0.000380231	0.00120265
Q13547	P50402	HDAC1-EMD	48.21	REACTOME_TRANSMEMBRANE_TRANSPORT_OF_SMALL_MOLECULES	-1.68725	1.19582	0.000380231	0.00120265
Q13547	P50402	HDAC1-EMD	48.21	PID_AMB2_NEUTROPHILS_PATHWAY	-1.65971	0.451479	0.000451526	0.0013143
Q13547	P50402	HDAC1-EMD	48.21	PID_SMAD2_3NUCLEAR_PATHWAY	1.38942	-0.529502	0.000633016	0.00154684
Q13547	P50402	HDAC1-EMD	48.21	REACTOME_CDK_MEDIATED_PHOSPHORYLATION_AND_REMOVAL_OF_CDC6	2.7563	0.973145	0.000707252	0.0016547
Q13547	P50402	HDAC1-EMD	48.21	REACTOME_DOWNREGULATION_OF_SMAD2_3_SMAD4_TRANSCRIPTIONAL_ACTIVITY	1.06861	-0.461312	0.000747331	0.00169489
Q6P2Q9	Q9HCG8	PRPF8-CWC22	48	KEGG_CELL_ADHESION_MOLECULES_CAMS	-1.18994	1.67067	0.000842012	0.00179093
Q6P2Q9	Q9HCG8	PRPF8-CWC22	48	PSP:KinaseSubstrate:MAPK9	0.925094	-1.3734	0.00199798	0.00311243
Q6P2Q9	Q9HCG8	PRPF8-CWC22	48	BIOCARTA_IL2_PATHWAY	1.08071	-0.989853	0.00229461	0.00340349
Q6P2Q9	Q9HCG8	PRPF8-CWC22	48	KEGG_GLUTATHIONE_METABOLISM	1.94986	-0.0206706	0.00281573	0.00395564
Q6P2Q9	Q9HCG8	PRPF8-CWC22	48	KEGG_UBIQUITIN_MEDIATED_PROTEOLYSIS	-1.38121	0.272831	0.00281573	0.00395564
Q6P2Q9	Q9HCG8	PRPF8-CWC22	48	BIOCARTA_EPO_PATHWAY	1.25692	-1.07112	0.00344287	0.00455135
Q6P2Q9	Q9HCG8	PRPF8-CWC22	48	BIOCARTA_GLEEVEC_PATHWAY	1.22625	-0.931412	0.00344287	0.00455135
Q6P2Q9	Q9HCG8	PRPF8-CWC22	48	KEGG_COLORECTAL_CANCER	1.7842	-0.40868	0.00367864	0.00481172
Q6P2Q9	Q9HCG8	PRPF8-CWC22	48	ST_P38_MAPK_PATHWAY	1.10693	-1.09985	0.00477564	0.00590997
Q6P2Q9	Q9HCG8	PRPF8-CWC22	48	PID_MAPK_TRK_PATHWAY	1.28282	-1.57818	0.00509259	0.00624817
A0A024R0Q7	A0A024R7B7	PPP5C-CDC37	48	REACTOME_SPHINGOLIPID_METABOLISM	2.82548	-0.0215261	0.000321689	0.00112454
A0A024R0Q7	A0A024R7B7	PPP5C-CDC37	48	REACTOME_RNA_POL_II_TRANSCRIPTION_PRE_INITIATION_AND_PROMOTER_OPENING	0.0470173	1.16544	0.000580043	0.00147762
A0A024R0Q7	A0A024R7B7	PPP5C-CDC37	48	ST_G_ALPHA_I_PATHWAY	-1.0124	-2.1547	0.00120599	0.00220131
A0A024R0Q7	A0A024R7B7	PPP5C-CDC37	48	PID_HES_HEY_PATHWAY	-1.77248	-0.165351	0.0013451	0.00236911
A0A024R0Q7	A0A024R7B7	PPP5C-CDC37	48	REACTOME_SPHINGOLIPID_DE_NOVO_BIOSYNTHESIS	1.55262	0.083418	0.00176012	0.00285425
A0A024R0Q7	A0A024R7B7	PPP5C-CDC37	48	ST_ADRENERGIC	-0.464762	-1.52681	0.00206265	0.00317856
A0A024R0Q7	A0A024R7B7	PPP5C-CDC37	48	KEGG_BASAL_TRANSCRIPTION_FACTORS	-0.490753	0.700205	0.00281526	0.00395564
A0A024R0Q7	A0A024R7B7	PPP5C-CDC37	48	PID_AR_NONGENOMIC_PATHWAY	1.07635	-0.593029	0.0029627	0.00408994
A0A024R0Q7	A0A024R7B7	PPP5C-CDC37	48	REACTOME_REGULATION_OF_INSULIN_SECRETION	0.839748	-0.363862	0.00327893	0.00439395
A0A024R0Q7	A0A024R7B7	PPP5C-CDC37	48	KEGG_LONG_TERM_POTENTIATION	1.17328	-0.778049	0.0044208	0.00557553
Q96EP1	Q96B02	CHFR-UBE2W	47.99	REACTOME_G_ALPHA_S_SIGNALLING_EVENTS	-1.71503	0.372065	0.00249078	0.00361377
Q96EP1	Q96B02	CHFR-UBE2W	47.99	PID_AR_PATHWAY	0.867394	-0.696572	0.00391911	0.00507276
Q96EP1	Q96B02	CHFR-UBE2W	47.99	KEGG_RIBOSOME	-3.20592	0.557324	0.00515496	0.00629148
Q96EP1	Q96B02	CHFR-UBE2W	47.99	PID_CERAMIDE_PATHWAY	-0.00724664	-1.36266	0.00515496	0.00629148
Q96EP1	Q96B02	CHFR-UBE2W	47.99	BIOCARTA_ATRBRCA_PATHWAY	0.73604	-0.58551	0.00638631	0.00739174
Q96EP1	Q96B02	CHFR-UBE2W	47.99	REACTOME_NEGATIVE_REGULATORS_OF_RIG_I_MDA5_SIGNALING	2.28763	0.0351921	0.00673287	0.00773034
Q96EP1	Q96B02	CHFR-UBE2W	47.99	PSP:KinaseSubstrate:PRKAA1	-2.31308	-0.779301	0.00673287	0.00773034
Q96EP1	Q96B02	CHFR-UBE2W	47.99	KEGG_THYROID_CANCER	0.629288	-0.823806	0.00747714	0.00842878
Q96EP1	Q96B02	CHFR-UBE2W	47.99	REACTOME_REGULATION_OF_WATER_BALANCE_BY_RENAL_AQUAPORINS	-1.45088	0.0727927	0.00787627	0.00879343
Q96EP1	Q96B02	CHFR-UBE2W	47.99	REACTOME_AQUAPORIN_MEDIATED_TRANSPORT	-1.03021	0.0614163	0.00919062	0.0099793
O43765	P11142	SGTA-HSPA8	47.99	REACTOME_NFKB_ACTIVATION_THROUGH_FADD_RIP1_PATHWAY_MEDIATED_BY_CASPASE_8_AND10	0.574193	-0.460066	0.00237974	0.00348343
O43765	P11142	SGTA-HSPA8	47.99	REACTOME_TRAF6_MEDIATED_IRF7_ACTIVATION	1.20519	-0.34517	0.00250221	0.00362187
O43765	P11142	SGTA-HSPA8	47.99	PSP:KinaseSubstrate:RPS6KB1	-2.1842	-0.837801	0.00250221	0.00362187
O43765	P11142	SGTA-HSPA8	47.99	REACTOME_ANTIGEN_PRESENTATION_FOLDING_ASSEMBLY_AND_PEPTIDE_LOADING_OF_CLASS_I_MHC	1.09971	-0.233749	0.00623495	0.00726542
O43765	P11142	SGTA-HSPA8	47.99	REACTOME_CELL_SURFACE_INTERACTIONS_AT_THE_VASCULAR_WALL	-1.20459	0.600433	0.00715157	0.00810698
O43765	P11142	SGTA-HSPA8	47.99	PSP:KinaseSubstrate:PRKAA1	-1.77226	-0.569463	0.00715157	0.00810698
O43765	P11142	SGTA-HSPA8	47.99	DEPOD:PhosphataseSubstrate:PTPN6	-1.9963	-0.545839	0.00895057	0.00976999
O43765	P11142	SGTA-HSPA8	47.99	PID_SHP2_PATHWAY	-1.74931	-0.538179	0.0116353	0.0121993
O43765	P11142	SGTA-HSPA8	47.99	ST_B_CELL_ANTIGEN_RECEPTOR	-1.00001	-0.0240069	0.0150117	0.0153416
O43765	P11142	SGTA-HSPA8	47.99	REACTOME_TRAF3_DEPENDENT_IRF_ACTIVATION_PATHWAY	1.50673	0.328762	0.0184565	0.0186875
Q9BQ31	Q13303	KCNS3-KCNAB2	47.97	KEGG_SELENOAMINO_ACID_METABOLISM	2.43442	0.908594	0.000892598	0.0018447
Q9BQ31	Q13303	KCNS3-KCNAB2	47.97	NABA_MATRISOME	7.42262	2.26132	0.00138229	0.00241414
Q9BQ31	Q13303	KCNS3-KCNAB2	47.97	PID_IL23_PATHWAY	2.19109	0.252719	0.00146968	0.00252177
Q9BQ31	Q13303	KCNS3-KCNAB2	47.97	KEGG_SMALL_CELL_LUNG_CANCER	3.37074	1.00763	0.00156214	0.00263186
Q9BQ31	Q13303	KCNS3-KCNAB2	47.97	PSP:KinaseSubstrate:MAPKAPK2	0.24953	-1.55047	0.0018726	0.00298205
Q9BQ31	Q13303	KCNS3-KCNAB2	47.97	KEGG_FOCAL_ADHESION	2.98891	-0.912855	0.00198807	0.00310219
Q9BQ31	Q13303	KCNS3-KCNAB2	47.97	BIOCARTA_NFAT_PATHWAY	0.815482	-0.731566	0.00211005	0.00322754
Q9BQ31	Q13303	KCNS3-KCNAB2	47.97	REACTOME_EXTRACELLULAR_MATRIX_ORGANIZATION	3.11264	1.83178	0.00211005	0.00322754
Q9BQ31	Q13303	KCNS3-KCNAB2	47.97	REACTOME_RESPONSE_TO_ELEVATED_PLATELET_CYTOSOLIC_CA2_	2.99482	-0.0862222	0.00211005	0.00322754
Q9BQ31	Q13303	KCNS3-KCNAB2	47.97	KEGG_VEGF_SIGNALING_PATHWAY	1.938	-0.263918	0.00251832	0.00364028
P12109	P13591	COL6A1-NCAM1	47.94	REACTOME_CYTOSOLIC_TRNA_AMINOACYLATION	2.85852	0.554025	0.000138312	0.000765653
P12109	P13591	COL6A1-NCAM1	47.94	KEGG_AMINOACYL_TRNA_BIOSYNTHESIS	2.89185	0.651674	0.000338506	0.00113922
P12109	P13591	COL6A1-NCAM1	47.94	REACTOME_METABOLISM_OF_CARBOHYDRATES	3.49119	0.452216	0.000413289	0.00125607
P12109	P13591	COL6A1-NCAM1	47.94	REACTOME_METABOLISM_OF_NUCLEOTIDES	2.25275	-0.134383	0.000537135	0.00143339
P12109	P13591	COL6A1-NCAM1	47.94	REACTOME_FORMATION_OF_THE_TERNARY_COMPLEX_AND_SUBSEQUENTLY_THE_43S_COMPLEX	1.61818	-0.750162	0.000573096	0.00146826
P12109	P13591	COL6A1-NCAM1	47.94	REACTOME_GLUCONEOGENESIS	3.09166	0.41812	0.000651841	0.0015828
P12109	P13591	COL6A1-NCAM1	47.94	REACTOME_TRNA_AMINOACYLATION	3.08391	0.300263	0.000740554	0.00169489
P12109	P13591	COL6A1-NCAM1	47.94	REACTOME_LYSOSOME_VESICLE_BIOGENESIS	1.53506	-0.132221	0.0010137	0.00198667
P12109	P13591	COL6A1-NCAM1	47.94	REACTOME_PURINE_METABOLISM	1.69587	-0.496019	0.0010137	0.00198667
P12109	P13591	COL6A1-NCAM1	47.94	REACTOME_CDK_MEDIATED_PHOSPHORYLATION_AND_REMOVAL_OF_CDC6	2.82411	1.04369	0.00129644	0.00231231
O60237	Q96A00	PPP1R12B-PPP1R14A	47.75	REACTOME_ANTIVIRAL_MECHANISM_BY_IFN_STIMULATED_GENES	-2.69005	-0.703568	0.00898324	0.00978268
O60237	Q96A00	PPP1R12B-PPP1R14A	47.75	KEGG_PRIMARY_IMMUNODEFICIENCY	1.57481	0.291069	0.0114317	0.0120197
O60237	Q96A00	PPP1R12B-PPP1R14A	47.75	REACTOME_INTERFERON_SIGNALING	-1.65958	-0.096578	0.0151384	0.0154626
O60237	Q96A00	PPP1R12B-PPP1R14A	47.75	PID_REELIN_PATHWAY	-1.01088	0.0702721	0.0198652	0.020103
O60237	Q96A00	PPP1R12B-PPP1R14A	47.75	PID_ALPHA_SYNUCLEIN_PATHWAY	-1.65959	-0.151158	0.0217047	0.0219526
O60237	Q96A00	PPP1R12B-PPP1R14A	47.75	REACTOME_CYTOSOLIC_TRNA_AMINOACYLATION	-0.597906	0.816107	0.0226789	0.0229254
O60237	Q96A00	PPP1R12B-PPP1R14A	47.75	KEGG_INOSITOL_PHOSPHATE_METABOLISM	1.45941	0.175259	0.0236908	0.0239093
O60237	Q96A00	PPP1R12B-PPP1R14A	47.75	BIOCARTA_CERAMIDE_PATHWAY	-1.85829	-0.863417	0.02814	0.0283669
O60237	Q96A00	PPP1R12B-PPP1R14A	47.75	REACTOME_ASSOCIATION_OF_TRIC_CCT_WITH_TARGET_PROTEINS_DURING_BIOSYNTHESIS	-0.632689	0.224556	0.0293589	0.0295495
O60237	Q96A00	PPP1R12B-PPP1R14A	47.75	REACTOME_GLUCOSE_TRANSPORT	-1.58834	-0.353614	0.0319333	0.0321059
Q96EE3	Q9H900	SEH1L-ZWILCH	47.71	PSP:KinaseSubstrate:ATM	1.83837	-1.30799	5.77297e-06	0.000173189
Q96EE3	Q9H900	SEH1L-ZWILCH	47.71	PSP:KinaseSubstrate:ATR	1.60728	-1.6003	2.349e-05	0.000318311
Q96EE3	Q9H900	SEH1L-ZWILCH	47.71	REACTOME_G_ALPHA_Z_SIGNALLING_EVENTS	-1.9003	0.64383	2.6724e-05	0.000329183
Q96EE3	Q9H900	SEH1L-ZWILCH	47.71	REACTOME_CELL_CYCLE	4.13248	-1.03002	3.03785e-05	0.000343357
Q96EE3	Q9H900	SEH1L-ZWILCH	47.71	REACTOME_CELL_CYCLE_MITOTIC	3.47099	-0.599648	3.03785e-05	0.000343357
Q96EE3	Q9H900	SEH1L-ZWILCH	47.71	PSP:KinaseSubstrate:CDK2	0.419849	-4.62016	4.1705e-05	0.00041043
Q96EE3	Q9H900	SEH1L-ZWILCH	47.71	PID_E2F_PATHWAY	1.42846	-1.27563	4.7274e-05	0.00044862
Q96EE3	Q9H900	SEH1L-ZWILCH	47.71	KEGG_CELL_CYCLE	2.40211	-1.79613	5.03161e-05	0.000460058
Q96EE3	Q9H900	SEH1L-ZWILCH	47.71	PSP:KinaseSubstrate:CDK1	0.961039	-4.34396	5.69658e-05	0.000476885
Q96EE3	Q9H900	SEH1L-ZWILCH	47.71	KEGG_LYSINE_DEGRADATION	0.787316	-0.402924	6.05948e-05	0.000494326
Q12824	Q03164	SMARCB1-KMT2A	47.66	REACTOME_SIGNALING_BY_ROBO_RECEPTOR	-2.49387	-1.20236	0.00156214	0.00263186
Q12824	Q03164	SMARCB1-KMT2A	47.66	REACTOME_PHASE_II_CONJUGATION	1.80985	-0.0990716	0.0026697	0.00380218
Q12824	Q03164	SMARCB1-KMT2A	47.66	REACTOME_TRAF6_MEDIATED_IRF7_ACTIVATION	1.25219	-0.339939	0.00376633	0.00490305
Q12824	Q03164	SMARCB1-KMT2A	47.66	BIOCARTA_CELLCYCLE_PATHWAY	1.1948	-0.212365	0.00398461	0.00513965
Q12824	Q03164	SMARCB1-KMT2A	47.66	REACTOME_CELL_SURFACE_INTERACTIONS_AT_THE_VASCULAR_WALL	-2.09486	0.600173	0.0052581	0.00638253
Q12824	Q03164	SMARCB1-KMT2A	47.66	REACTOME_BIOLOGICAL_OXIDATIONS	2.33916	0.348207	0.00555315	0.00663382
Q12824	Q03164	SMARCB1-KMT2A	47.66	KEGG_GLUTATHIONE_METABOLISM	1.54846	-0.045349	0.00618848	0.00722119
Q12824	Q03164	SMARCB1-KMT2A	47.66	KEGG_PARKINSONS_DISEASE	2.97491	0.372737	0.00807238	0.0089586
Q12824	Q03164	SMARCB1-KMT2A	47.66	REACTOME_NFKB_ACTIVATION_THROUGH_FADD_RIP1_PATHWAY_MEDIATED_BY_CASPASE_8_AND10	0.666957	-0.418576	0.00807238	0.0089586
Q12824	Q03164	SMARCB1-KMT2A	47.66	REACTOME_NEGATIVE_REGULATORS_OF_RIG_I_MDA5_SIGNALING	1.8807	-0.0717562	0.00807238	0.0089586
Q14204	P11142	DYNC1H1-HSPA8	47.35	REACTOME_ION_TRANSPORT_BY_P_TYPE_ATPASES	-0.753693	1.26878	5.45803e-05	0.000474389
Q14204	P11142	DYNC1H1-HSPA8	47.35	REACTOME_ION_CHANNEL_TRANSPORT	-0.958659	1.14914	6.23291e-05	0.000504113
Q14204	P11142	DYNC1H1-HSPA8	47.35	REACTOME_CELL_SURFACE_INTERACTIONS_AT_THE_VASCULAR_WALL	-1.83918	0.633408	0.00028512	0.00108229
Q14204	P11142	DYNC1H1-HSPA8	47.35	REACTOME_ACTIVATION_OF_GENES_BY_ATF4	2.73008	0.853298	0.000516484	0.00139933
Q14204	P11142	DYNC1H1-HSPA8	47.35	KEGG_SNARE_INTERACTIONS_IN_VESICULAR_TRANSPORT	-1.43838	0.903036	0.000817092	0.00176701
Q14204	P11142	DYNC1H1-HSPA8	47.35	KEGG_CELL_ADHESION_MOLECULES_CAMS	-0.759639	1.73944	0.000817092	0.00176701
Q14204	P11142	DYNC1H1-HSPA8	47.35	PID_EPHRINB_REV_PATHWAY	-1.62071	0.509719	0.00102207	0.00199564
Q14204	P11142	DYNC1H1-HSPA8	47.35	ST_G_ALPHA_I_PATHWAY	-3.28341	-1.9309	0.0013451	0.00236911
Q14204	P11142	DYNC1H1-HSPA8	47.35	PID_AMB2_NEUTROPHILS_PATHWAY	-1.27094	0.439116	0.0018561	0.00296849
Q14204	P11142	DYNC1H1-HSPA8	47.35	REACTOME_PERK_REGULATED_GENE_EXPRESSION	2.18323	0.947127	0.0018561	0.00296849
Q96NL6	Q7Z7A1	SCLT1-CNTRL	47.33	REACTOME_DIABETES_PATHWAYS	1.70203	0.33236	0.00516864	0.00629167
Q96NL6	Q7Z7A1	SCLT1-CNTRL	47.33	REACTOME_SYNTHESIS_OF_PIPS_AT_THE_EARLY_ENDOSOME_MEMBRANE	-1.78982	-0.456993	0.00667056	0.00767664
Q96NL6	Q7Z7A1	SCLT1-CNTRL	47.33	PID_ARF6_PATHWAY	0.556459	-0.94574	0.00943169	0.0101757
Q96NL6	Q7Z7A1	SCLT1-CNTRL	47.33	BIOCARTA_CDMAC_PATHWAY	0.771588	-0.977414	0.0114317	0.0120197
Q96NL6	Q7Z7A1	SCLT1-CNTRL	47.33	REACTOME_SIGNALING_BY_HIPPO	0.911581	-0.453577	0.0114317	0.0120197
Q96NL6	Q7Z7A1	SCLT1-CNTRL	47.33	PID_INTEGRIN_A9B1_PATHWAY	1.2227	0.423738	0.0131701	0.0136016
Q96NL6	Q7Z7A1	SCLT1-CNTRL	47.33	KEGG_PROSTATE_CANCER	0.535232	-0.37319	0.0144553	0.0147892
Q96NL6	Q7Z7A1	SCLT1-CNTRL	47.33	BIOCARTA_IL10_PATHWAY	1.09656	-0.178811	0.0173612	0.0176169
Q96NL6	Q7Z7A1	SCLT1-CNTRL	47.33	BIOCARTA_CK1_PATHWAY	0.548472	-0.934481	0.0181632	0.0184007
Q96NL6	Q7Z7A1	SCLT1-CNTRL	47.33	PID_AVB3_OPN_PATHWAY	0.653849	-0.30432	0.0181632	0.0184007
Q13547	O60264	HDAC1-SMARCA5	47.26	PSP:KinaseSubstrate:MTOR	-0.578919	-2.05525	0.000864417	0.00181674
Q13547	O60264	HDAC1-SMARCA5	47.26	KEGG_UBIQUITIN_MEDIATED_PROTEOLYSIS	1.48768	0.165147	0.00195687	0.00307414
Q13547	O60264	HDAC1-SMARCA5	47.26	PSP:KinaseSubstrate:SGK1	-2.77151	-0.323533	0.00281526	0.00395564
Q13547	O60264	HDAC1-SMARCA5	47.26	PID_TCR_CALCIUM_PATHWAY	-1.37378	-0.484135	0.00381118	0.00495027
Q13547	O60264	HDAC1-SMARCA5	47.26	PID_AVB3_OPN_PATHWAY	-1.97438	-0.00311275	0.00464285	0.00578801
Q13547	O60264	HDAC1-SMARCA5	47.26	REACTOME_DCC_MEDIATED_ATTRACTIVE_SIGNALING	-1.7431	-0.243185	0.00537092	0.00647434
Q13547	O60264	HDAC1-SMARCA5	47.26	KEGG_ADIPOCYTOKINE_SIGNALING_PATHWAY	-2.08788	-0.783395	0.006816	0.00781343
Q13547	O60264	HDAC1-SMARCA5	47.26	REACTOME_SIGNALING_BY_FGFR1_FUSION_MUTANTS	1.18725	-0.287427	0.00900502	0.00980066
Q13547	O60264	HDAC1-SMARCA5	47.26	KEGG_NOTCH_SIGNALING_PATHWAY	-0.883899	-0.225238	0.00942547	0.0101757
Q13547	O60264	HDAC1-SMARCA5	47.26	REACTOME_TIGHT_JUNCTION_INTERACTIONS	-1.30539	-0.204823	0.00986334	0.0105984
P62875	O15446	POLR2L-POLR1G	46.8	REACTOME_NEP_NS2_INTERACTS_WITH_THE_CELLULAR_EXPORT_MACHINERY	1.71172	-0.539877	0.000711077	0.00165568
P62875	O15446	POLR2L-POLR1G	46.8	ST_GA12_PATHWAY	-1.93752	-0.395123	0.00079256	0.0017384
P62875	O15446	POLR2L-POLR1G	46.8	REACTOME_TRANSPORT_OF_RIBONUCLEOPROTEINS_INTO_THE_HOST_NUCLEUS	1.79842	-0.402861	0.000882639	0.00183489
P62875	O15446	POLR2L-POLR1G	46.8	REACTOME_REGULATION_OF_GLUCOKINASE_BY_GLUCOKINASE_REGULATORY_PROTEIN	1.29498	-0.516738	0.000982132	0.00194959
P62875	O15446	POLR2L-POLR1G	46.8	REACTOME_INTERACTIONS_OF_VPR_WITH_HOST_CELLULAR_PROTEINS	1.54169	-0.550795	0.00103568	0.00199831
P62875	O15446	POLR2L-POLR1G	46.8	REACTOME_TRANSLATION	1.36239	-1.14786	0.00165443	0.00272805
P62875	O15446	POLR2L-POLR1G	46.8	REACTOME_GLUCOSE_TRANSPORT	1.46041	-0.725669	0.00165443	0.00272805
P62875	O15446	POLR2L-POLR1G	46.8	REACTOME_ACTIVATION_OF_GENES_BY_ATF4	-0.461678	1.02472	0.00202629	0.00313813
P62875	O15446	POLR2L-POLR1G	46.8	PSP:KinaseSubstrate:SGK1	-1.3845	-0.253506	0.00213053	0.00325086
P62875	O15446	POLR2L-POLR1G	46.8	REACTOME_METABOLISM_OF_NON_CODING_RNA	0.962417	-0.75302	0.00272941	0.00387548
Q8IY57	Q9BSM1	YAF2-PCGF1	46.41	REACTOME_APOPTOTIC_CLEAVAGE_OF_CELL_ADHESION_PROTEINS	0.00252311	-1.89587	0.00353336	0.00464887
Q8IY57	Q9BSM1	YAF2-PCGF1	46.41	DEPOD:PhosphataseSubstrate:PPP3CB	-3.03903	-1.39785	0.00758463	0.00851896
Q8IY57	Q9BSM1	YAF2-PCGF1	46.41	PID_ERA_GENOMIC_PATHWAY	-2.77704	-0.62235	0.00897484	0.00978268
Q8IY57	Q9BSM1	YAF2-PCGF1	46.41	REACTOME_MRNA_3_END_PROCESSING	-1.87978	-0.621462	0.00897484	0.00978268
Q8IY57	Q9BSM1	YAF2-PCGF1	46.41	PSP:KinaseSubstrate:MAPKAPK2	0.138566	-1.53543	0.0124548	0.0130073
Q8IY57	Q9BSM1	YAF2-PCGF1	46.41	PSP:KinaseSubstrate:PRKCZ	-1.66795	-0.64459	0.0131388	0.0136016
Q8IY57	Q9BSM1	YAF2-PCGF1	46.41	DEPOD:PhosphataseSubstrate:PPP3CC	-2.38265	-1.30124	0.0146071	0.0149363
Q8IY57	Q9BSM1	YAF2-PCGF1	46.41	BIOCARTA_WNT_PATHWAY	0.838552	-0.363739	0.015394	0.0157151
Q8IY57	Q9BSM1	YAF2-PCGF1	46.41	KEGG_SMALL_CELL_LUNG_CANCER	2.02391	1.01154	0.0231504	0.0233766
Q8IY57	Q9BSM1	YAF2-PCGF1	46.41	PID_ATR_PATHWAY	1.25199	-0.816262	0.0231504	0.0233766
Q99879	P27797	H2BC14-CALR	46.33	REACTOME_DCC_MEDIATED_ATTRACTIVE_SIGNALING	-2.28099	-0.288567	0.000179577	0.000885399
Q99879	P27797	H2BC14-CALR	46.33	KEGG_SELENOAMINO_ACID_METABOLISM	3.12953	0.923001	0.000418842	0.0012688
Q99879	P27797	H2BC14-CALR	46.33	REACTOME_ANTIVIRAL_MECHANISM_BY_IFN_STIMULATED_GENES	1.19261	-0.856251	0.000798424	0.00174801
Q99879	P27797	H2BC14-CALR	46.33	PSP:KinaseSubstrate:SGK1	-2.02394	-0.293691	0.000983698	0.00195062
Q99879	P27797	H2BC14-CALR	46.33	KEGG_ADIPOCYTOKINE_SIGNALING_PATHWAY	-1.99071	-0.75562	0.00180501	0.00290425
Q99879	P27797	H2BC14-CALR	46.33	REACTOME_CLASS_I_MHC_MEDIATED_ANTIGEN_PROCESSING_PRESENTATION	2.52534	0.886108	0.002305	0.00341618
Q99879	P27797	H2BC14-CALR	46.33	ST_GA12_PATHWAY	-1.56015	-0.410832	0.00241909	0.0035318
Q99879	P27797	H2BC14-CALR	46.33	KEGG_UBIQUITIN_MEDIATED_PROTEOLYSIS	1.48768	0.168641	0.00253833	0.00365709
Q99879	P27797	H2BC14-CALR	46.33	PID_BARD1_PATHWAY	0.639812	-1.29754	0.00253833	0.00365709
Q99879	P27797	H2BC14-CALR	46.33	PSP:KinaseSubstrate:MTOR	-0.604042	-2.04856	0.00279309	0.00394168
O95487	P30511	SEC24B-HLA-F	46.06	PID_AR_PATHWAY	-1.51907	-0.269846	0.000338703	0.00113922
O95487	P30511	SEC24B-HLA-F	46.06	REACTOME_SIGNALING_BY_INSULIN_RECEPTOR	-1.71654	-0.110126	0.000358906	0.001163
O95487	P30511	SEC24B-HLA-F	46.06	REACTOME_ANTIGEN_ACTIVATES_B_CELL_RECEPTOR_LEADING_TO_GENERATION_OF_SECOND_MESSENGERS	1.47752	-0.717194	0.000598679	0.00150201
O95487	P30511	SEC24B-HLA-F	46.06	REACTOME_INSULIN_RECEPTOR_SIGNALLING_CASCADE	-2.24094	-0.689259	0.000707252	0.0016547
O95487	P30511	SEC24B-HLA-F	46.06	REACTOME_PI3K_CASCADE	-1.72165	-0.393253	0.000981304	0.00194959
O95487	P30511	SEC24B-HLA-F	46.06	PID_IGF1_PATHWAY	-2.38127	-0.665636	0.00109261	0.0020588
O95487	P30511	SEC24B-HLA-F	46.06	PID_ANTHRAX_PATHWAY	-2.39549	-0.7944	0.00290501	0.00402632
O95487	P30511	SEC24B-HLA-F	46.06	PSP:KinaseSubstrate:LYN	0.817955	-0.237686	0.00336619	0.00449147
O95487	P30511	SEC24B-HLA-F	46.06	ST_T_CELL_SIGNAL_TRANSDUCTION	0.774882	-0.651923	0.00389311	0.00504613
O95487	P30511	SEC24B-HLA-F	46.06	PID_CD8_TCR_PATHWAY	0.882631	-0.779566	0.0042849	0.00542172
Q8WX92	O00267	NELFB-SUPT5H	46.02	BIOCARTA_P53HYPOXIA_PATHWAY	0.106983	-1.0416	0.00165002	0.00272804
Q8WX92	O00267	NELFB-SUPT5H	46.02	KEGG_P53_SIGNALING_PATHWAY	1.46811	0.117802	0.00465887	0.00578858
Q8WX92	O00267	NELFB-SUPT5H	46.02	BIOCARTA_IL22BP_PATHWAY	1.36065	-0.214471	0.00943169	0.0101757
Q8WX92	O00267	NELFB-SUPT5H	46.02	PID_NFAT_TFPATHWAY	1.51443	-0.415865	0.0114317	0.0120197
Q8WX92	O00267	NELFB-SUPT5H	46.02	REACTOME_NUCLEAR_RECEPTOR_TRANSCRIPTION_PATHWAY	0.257927	1.36737	0.0131701	0.0136016
Q8WX92	O00267	NELFB-SUPT5H	46.02	REACTOME_IL_3_5_AND_GM_CSF_SIGNALING	0.31641	-0.365982	0.0131701	0.0136016
Q8WX92	O00267	NELFB-SUPT5H	46.02	BIOCARTA_CDMAC_PATHWAY	0.615853	-0.977414	0.0137995	0.01422
Q8WX92	O00267	NELFB-SUPT5H	46.02	BIOCARTA_CARM_ER_PATHWAY	-1.18823	0.210942	0.0144553	0.0147892
Q8WX92	O00267	NELFB-SUPT5H	46.02	REACTOME_NFKB_ACTIVATION_THROUGH_FADD_RIP1_PATHWAY_MEDIATED_BY_CASPASE_8_AND10	0.275532	-0.449489	0.0158497	0.0161449
Q8WX92	O00267	NELFB-SUPT5H	46.02	PID_IL4_2PATHWAY	0.136977	-0.863053	0.0173612	0.0176169
Q99879	P68104	H2BC14-EEF1A1	45.74	PSP:KinaseSubstrate:CDK1	-0.905986	-4.24721	0.000838989	0.00179093
Q99879	P68104	H2BC14-EEF1A1	45.74	BIOCARTA_MTA3_PATHWAY	-1.2982	-0.14004	0.00256789	0.00369681
Q99879	P68104	H2BC14-EEF1A1	45.74	PSP:KinaseSubstrate:PRKDC	0.124854	-1.22466	0.00282897	0.00396824
Q99879	P68104	H2BC14-EEF1A1	45.74	PSP:KinaseSubstrate:CDK2	-1.7788	-4.5846	0.00326624	0.00438564
Q99879	P68104	H2BC14-EEF1A1	45.74	REACTOME_SPHINGOLIPID_DE_NOVO_BIOSYNTHESIS	1.72548	0.094999	0.00342515	0.00453759
Q99879	P68104	H2BC14-EEF1A1	45.74	REACTOME_ACTIVATION_OF_THE_MRNA_UPON_BINDING_OF_THE_CAP_BINDING_COMPLEX_AND_EIFS_AND_SUBSEQUENT_BINDING_TO_43S	1.21476	-1.16415	0.00359106	0.00470048
Q99879	P68104	H2BC14-EEF1A1	45.74	PSP:KinaseSubstrate:SGK1	-1.62787	-0.323533	0.00376426	0.00490305
Q99879	P68104	H2BC14-EEF1A1	45.74	PSP:KinaseSubstrate:MAPK14	-1.05472	-2.05248	0.00394501	0.00509918
Q99879	P68104	H2BC14-EEF1A1	45.74	BIOCARTA_CK1_PATHWAY	0.826368	-0.934481	0.00413362	0.00527696
Q99879	P68104	H2BC14-EEF1A1	45.74	ST_FAS_SIGNALING_PATHWAY	0.358908	-0.674131	0.00453556	0.00568857
O95487	P10321	SEC24B-HLA-C	45.72	REACTOME_ADAPTIVE_IMMUNE_SYSTEM	2.82596	0.235138	0.00034416	0.00114515
O95487	P10321	SEC24B-HLA-C	45.72	PID_CD8_TCR_PATHWAY	0.882631	-0.783405	0.000540171	0.00143538
O95487	P10321	SEC24B-HLA-C	45.72	PID_RXR_VDR_PATHWAY	0.634817	1.67671	0.000711077	0.00165568
O95487	P10321	SEC24B-HLA-C	45.72	REACTOME_SIGNALING_BY_INSULIN_RECEPTOR	-1.44803	-0.106611	0.000836476	0.00179039
O95487	P10321	SEC24B-HLA-C	45.72	REACTOME_INSULIN_RECEPTOR_SIGNALLING_CASCADE	-2.04197	-0.647072	0.000982132	0.00194959
O95487	P10321	SEC24B-HLA-C	45.72	REACTOME_GPVI_MEDIATED_ACTIVATION_CASCADE	1.49458	0.137174	0.00103568	0.00199831
O95487	P10321	SEC24B-HLA-C	45.72	REACTOME_ANTIGEN_PROCESSING_CROSS_PRESENTATION	2.76045	1.2132	0.00121297	0.00220719
O95487	P10321	SEC24B-HLA-C	45.72	KEGG_PEROXISOME	-0.748001	0.992394	0.00127804	0.00229013
O95487	P10321	SEC24B-HLA-C	45.72	PID_TCR_PATHWAY	1.03782	-1.15755	0.00134631	0.00236911
O95487	P10321	SEC24B-HLA-C	45.72	PID_TXA2PATHWAY	2.34672	0.22097	0.00141794	0.00245794
P38159	Q9UNP9	RBMX-PPIE	45.66	PID_BETA_CATENIN_NUC_PATHWAY	-1.43706	-0.127915	0.00442146	0.00557553
P38159	Q9UNP9	RBMX-PPIE	45.66	DEPOD:PhosphataseSubstrate:PPM1A	-1.72877	-0.554077	0.00490777	0.00604134
P38159	Q9UNP9	RBMX-PPIE	45.66	KEGG_DRUG_METABOLISM_OTHER_ENZYMES	1.19839	-0.404038	0.00516864	0.00629167
P38159	Q9UNP9	RBMX-PPIE	45.66	KEGG_CELL_ADHESION_MOLECULES_CAMS	-1.1355	1.73944	0.00516864	0.00629167
P38159	Q9UNP9	RBMX-PPIE	45.66	REACTOME_CELL_SURFACE_INTERACTIONS_AT_THE_VASCULAR_WALL	-1.69153	0.600433	0.00855392	0.0093866
P38159	Q9UNP9	RBMX-PPIE	45.66	REACTOME_ANTIGEN_PRESENTATION_FOLDING_ASSEMBLY_AND_PEPTIDE_LOADING_OF_CLASS_I_MHC	1.29441	-0.146493	0.0103889	0.0110546
P38159	Q9UNP9	RBMX-PPIE	45.66	REACTOME_PLATELET_HOMEOSTASIS	-3.05896	-0.586819	0.0108992	0.0115382
P38159	Q9UNP9	RBMX-PPIE	45.66	BIOCARTA_PGC1A_PATHWAY	-0.350879	0.868381	0.0131701	0.0136016
P38159	Q9UNP9	RBMX-PPIE	45.66	PSP:KinaseSubstrate:HIPK2	-1.22679	-0.178181	0.0137995	0.01422
P38159	Q9UNP9	RBMX-PPIE	45.66	PID_INTEGRIN_CS_PATHWAY	0.428099	1.21845	0.0144553	0.0147892
Q9HC52	Q92620	CBX8-DHX38	45.61	REACTOME_M_G1_TRANSITION	2.89505	1.13972	0.000134153	0.000756137
Q9HC52	Q92620	CBX8-DHX38	45.61	REACTOME_ACTIVATION_OF_THE_PRE_REPLICATIVE_COMPLEX	1.94731	-0.702025	0.000203941	0.000937038
Q9HC52	Q92620	CBX8-DHX38	45.61	ST_MYOCYTE_AD_PATHWAY	-2.24839	-0.664394	0.000306832	0.00112123
Q9HC52	Q92620	CBX8-DHX38	45.61	REACTOME_ASSEMBLY_OF_THE_PRE_REPLICATIVE_COMPLEX	2.89249	1.15517	0.000324995	0.00112989
Q9HC52	Q92620	CBX8-DHX38	45.61	REACTOME_G1_S_TRANSITION	2.47949	0.547478	0.000673321	0.00160611
Q9HC52	Q92620	CBX8-DHX38	45.61	PSP:KinaseSubstrate:MAPK14	-0.899687	-2.08632	0.000882639	0.00183489
Q9HC52	Q92620	CBX8-DHX38	45.61	BIOCARTA_RB_PATHWAY	1.12523	-1.24375	0.00103568	0.00199831
Q9HC52	Q92620	CBX8-DHX38	45.61	REACTOME_SYNTHESIS_OF_DNA	2.46028	0.681941	0.00103568	0.00199831
Q9HC52	Q92620	CBX8-DHX38	45.61	REACTOME_APC_C_CDH1_MEDIATED_DEGRADATION_OF_CDC20_AND_OTHER_APC_C_CDH1_TARGETED_PROTEINS_IN_LATE_MITOSIS_EARLY_G1	2.28471	0.569651	0.00115098	0.00213305
Q9HC52	Q92620	CBX8-DHX38	45.61	KEGG_THYROID_CANCER	1.12468	-0.844969	0.00127804	0.00229013
O43264	Q9NQS7	ZW10-INCENP	45.49	DEPOD:PhosphataseSubstrate:CDC14A	0.948628	-1.66062	7.41454e-05	0.000540825
O43264	Q9NQS7	ZW10-INCENP	45.49	REACTOME_G0_AND_EARLY_G1	1.17347	-0.681363	0.00010157	0.000663241
O43264	Q9NQS7	ZW10-INCENP	45.49	KEGG_HOMOLOGOUS_RECOMBINATION	0.912085	-0.36908	0.000187508	0.000910616
O43264	Q9NQS7	ZW10-INCENP	45.49	PID_AURORA_B_PATHWAY	1.14699	-1.5979	0.000319569	0.00112454
O43264	Q9NQS7	ZW10-INCENP	45.49	REACTOME_ACTIVATION_OF_THE_PRE_REPLICATIVE_COMPLEX	1.39461	-0.726163	0.000319569	0.00112454
O43264	Q9NQS7	ZW10-INCENP	45.49	REACTOME_CLEAVAGE_OF_GROWING_TRANSCRIPT_IN_THE_TERMINATION_REGION_	0.487501	-0.770864	0.000338703	0.00113922
O43264	Q9NQS7	ZW10-INCENP	45.49	PID_FANCONI_PATHWAY	1.61706	-0.934745	0.000402735	0.00124433
O43264	Q9NQS7	ZW10-INCENP	45.49	PSP:KinaseSubstrate:ATR	1.32077	-1.51679	0.000426479	0.00128151
O43264	Q9NQS7	ZW10-INCENP	45.49	REACTOME_MITOTIC_PROMETAPHASE	1.69356	-1.10455	0.000451526	0.0013143
O43264	Q9NQS7	ZW10-INCENP	45.49	PID_PLK1_PATHWAY	1.64831	-1.74326	0.000505789	0.00139866
A0A024R3Z7	Q14790	CFLAR-CASP8	45.44	PID_INTEGRIN_CS_PATHWAY	-0.000542288	1.21845	0.00290501	0.00402632
A0A024R3Z7	Q14790	CFLAR-CASP8	45.44	PID_WNT_CANONICAL_PATHWAY	-0.810761	0.0198912	0.00320554	0.00433937
A0A024R3Z7	Q14790	CFLAR-CASP8	45.44	BIOCARTA_IL2RB_PATHWAY	0.667597	-0.477993	0.00336619	0.00449147
A0A024R3Z7	Q14790	CFLAR-CASP8	45.44	REACTOME_NFKB_ACTIVATION_THROUGH_FADD_RIP1_PATHWAY_MEDIATED_BY_CASPASE_8_AND10	0.54454	-0.460066	0.00408475	0.00522174
A0A024R3Z7	Q14790	CFLAR-CASP8	45.44	SIG_CD40PATHWAYMAP	1.29668	0.279983	0.0056841	0.00674692
A0A024R3Z7	Q14790	CFLAR-CASP8	45.44	PSP:KinaseSubstrate:AURKA	-0.373834	-1.38018	0.00595379	0.00700446
A0A024R3Z7	Q14790	CFLAR-CASP8	45.44	KEGG_PANCREATIC_CANCER	0.164148	-0.723561	0.0068334	0.00782643
A0A024R3Z7	Q14790	CFLAR-CASP8	45.44	BIOCARTA_CDMAC_PATHWAY	0.599919	-0.977414	0.00715157	0.00810698
A0A024R3Z7	Q14790	CFLAR-CASP8	45.44	REACTOME_CLASS_A1_RHODOPSIN_LIKE_RECEPTORS	1.15847	2.11741	0.00977666	0.0105113
A0A024R3Z7	Q14790	CFLAR-CASP8	45.44	KEGG_GLUTATHIONE_METABOLISM	1.44059	-0.0264122	0.0102147	0.0109128
P40189	P42224	IL6ST-STAT1	45.4	REACTOME_ADAPTIVE_IMMUNE_SYSTEM	3.28115	0.134245	0.00011113	0.000687545
P40189	P42224	IL6ST-STAT1	45.4	PSP:KinaseSubstrate:LCK	1.97618	-0.340685	0.000188539	0.000912366
P40189	P42224	IL6ST-STAT1	45.4	REACTOME_TCR_SIGNALING	2.20681	-0.875416	0.000211572	0.000950539
P40189	P42224	IL6ST-STAT1	45.4	PSP:KinaseSubstrate:SYK	1.33288	-0.431939	0.00026578	0.00104388
P40189	P42224	IL6ST-STAT1	45.4	PID_CD8_TCR_PATHWAY	1.09653	-0.862557	0.000393127	0.00122687
P40189	P42224	IL6ST-STAT1	45.4	ST_T_CELL_SIGNAL_TRANSDUCTION	0.6784	-0.885824	0.000607602	0.00151088
P40189	P42224	IL6ST-STAT1	45.4	PID_TCR_PATHWAY	1.1408	-1.15755	0.000607602	0.00151088
P40189	P42224	IL6ST-STAT1	45.4	REACTOME_ANTIGEN_PROCESSING_CROSS_PRESENTATION	2.25623	1.08284	0.000676119	0.00160611
P40189	P42224	IL6ST-STAT1	45.4	REACTOME_ANTIGEN_ACTIVATES_B_CELL_RECEPTOR_LEADING_TO_GENERATION_OF_SECOND_MESSENGERS	1.50615	-0.745519	0.00071301	0.00165568
P40189	P42224	IL6ST-STAT1	45.4	REACTOME_EFFECTS_OF_PIP2_HYDROLYSIS	1.16678	-0.220258	0.000792467	0.0017384
Q05513	Q13501	PRKCZ-SQSTM1	45.32	REACTOME_TRANSPORT_OF_GLUCOSE_AND_OTHER_SUGARS_BILE_SALTS_AND_ORGANIC_ACIDS_METAL_IONS_AND_AMINE_COMPOUNDS	-1.20257	1.11388	2.77124e-05	0.000336896
Q05513	Q13501	PRKCZ-SQSTM1	45.32	REACTOME_TRANSMEMBRANE_TRANSPORT_OF_SMALL_MOLECULES	-1.70034	1.19292	0.00011937	0.000704853
Q05513	Q13501	PRKCZ-SQSTM1	45.32	KEGG_CELL_ADHESION_MOLECULES_CAMS	-1.08106	1.73944	0.000127222	0.000737172
Q05513	Q13501	PRKCZ-SQSTM1	45.32	REACTOME_SLC_MEDIATED_TRANSMEMBRANE_TRANSPORT	-2.03018	1.03059	0.000163761	0.000845177
Q05513	Q13501	PRKCZ-SQSTM1	45.32	KEGG_NEUROACTIVE_LIGAND_RECEPTOR_INTERACTION	-0.106555	2.03474	0.000185537	0.00090577
Q05513	Q13501	PRKCZ-SQSTM1	45.32	PID_CMYB_PATHWAY	0.928466	-0.562032	0.000268332	0.00104756
Q05513	Q13501	PRKCZ-SQSTM1	45.32	PID_INTEGRIN_CS_PATHWAY	0.0743543	1.21845	0.000341578	0.00114475
Q05513	Q13501	PRKCZ-SQSTM1	45.32	KEGG_CALCIUM_SIGNALING_PATHWAY	-2.59086	1.34607	0.000487198	0.00137124
Q05513	Q13501	PRKCZ-SQSTM1	45.32	PSP:KinaseSubstrate:CSNK2A1	-0.511057	-2.07465	0.000547405	0.00143607
Q05513	Q13501	PRKCZ-SQSTM1	45.32	REACTOME_PLATELET_HOMEOSTASIS	-2.94636	-0.543728	0.000580043	0.00147762

## Sheet: S4_Cor_gain_in_basal
Table S4: Protein pairs that can form stable interactions and correlate strongly in basal, but not in luminal A patient samples, or the other way around. Pearson correlation was calculated for all pairs with sufficient measurements in basal and luminal A samples. Pairs that correlated significantly either in luminalA or in basal samples (Perason correlation higher than 0.6 and correlation p-value…
Protein_pair	Protein_names	Cor_lumA	P-value_lumA	Adjusted p-value	Cor_basal	P-value_basal	Adjusted p-value	Number of measured Luminal A samples	Number of measured Basal samples	Cor_difference
P78347-P01106	GTF2I-MYC	-0.63	0.0956	0.3	0.97	0.0051	0.05	8	5	1.6
Q13409-Q96RT8	DYNC1I2-TUBGCP5	-0.47	0.1029	0.32	0.83	0.0008	0.01	13	12	1.3
Q96RT8-A8K8P3	TUBGCP5-SFI1	-0.43	0.2537	0.53	0.86	0.0014	0.02	9	10	1.29
Q09028-Q8N2Z9	RBBP4-CENPS	-0.44	0.1042	0.32	0.79	0.0014	0.02	15	13	1.23
P43034-Q8TAP6	PAFAH1B1-CEP76	-0.39	0.214	0.48	0.82	0.001	0.02	12	12	1.21
O60879-O75122	DIAPH2-CLASP2	-0.43	0.0409	0.18	0.73	0.0004	0.01	23	19	1.16
Q9C005-Q14839	DPY30-CHD4	-0.44	0.0376	0.17	0.67	0.0018	0.03	23	19	1.11
P06400-P15923	RB1-TCF3	-0.37	0.1002	0.31	0.71	0.0021	0.03	21	16	1.08
P16104-P62979	H2AX-RPS27A	-0.37	0.0781	0.27	0.71	0.0006	0.01	23	19	1.08
P62891-P61513	RPL39-RPL37A	-0.4	0.0714	0.25	0.67	0.0016	0.02	21	19	1.07
P12318-Q96JJ3	FCGR2A-ELMO2	-0.36	0.0931	0.3	0.71	0.0015	0.02	23	17	1.07
O75379-Q12846	VAMP4-STX4	-0.1	0.7188	0.88	0.96	0.0005	0.01	15	7	1.06
Q8N3R9-Q8TEW0	MPP5-PARD3	-0.3	0.1637	0.41	0.75	0.0002	0.01	23	19	1.05
P12830-P98161	CDH1-PKD1	-0.33	0.1673	0.42	0.72	0.0008	0.01	19	18	1.05
Q99728-P62979	BARD1-RPS27A	-0.26	0.288	0.57	0.78	0.0006	0.01	19	15	1.04
P55196-Q96NY8	AFDN-NECTIN4	-0.21	0.3299	0.61	0.83	0	0	23	19	1.04
Q9UKB1-P19838	FBXW11-NFKB1	-0.36	0.0877	0.29	0.67	0.0016	0.02	23	19	1.03
O15392-Q9UQE7	BIRC5-SMC3	-0.4	0.103	0.32	0.63	0.005	0.05	18	18	1.03
P62873-P11488	GNB1-GNAT1	-0.29	0.1784	0.43	0.74	0.0003	0.01	23	19	1.03
A0A024QZB8-P39656	CLN3-DDOST	-0.3	0.2116	0.48	0.72	0.0026	0.03	19	15	1.02
P00533-Q7L2M7	EGFR-PFKL	-0.16	0.4794	0.73	0.86	0	0	23	19	1.02
Q9UPT9-Q96ES7	USP22-SGF29	-0.34	0.1103	0.33	0.65	0.0029	0.04	23	19	0.99
Q12874-O60231	SF3A3-DHX16	-0.32	0.1392	0.38	0.67	0.0018	0.03	23	19	0.99
Q03113-P62873	GNA12-GNB1	-0.14	0.5381	0.77	0.85	0	0	23	19	0.99
Q14839-O96019	CHD4-ACTL6A	-0.37	0.0783	0.27	0.62	0.0047	0.05	23	19	0.99
Q9Y6Y9-Q9Y572	LY96-RIPK3	-0.13	0.6779	0.85	0.86	0.0057	0.05	12	8	0.99
Q15287-Q9Y5B6	RNPS1-PAXBP1	-0.31	0.1511	0.4	0.67	0.0017	0.02	23	19	0.98
Q09028-O60264	RBBP4-SMARCA5	-0.35	0.0974	0.31	0.63	0.0039	0.04	23	19	0.98
Q13330-O60264	MTA1-SMARCA5	-0.21	0.3315	0.61	0.76	0.0002	0.01	23	19	0.97
P09661-Q9Y5B6	SNRPA1-PAXBP1	-0.28	0.2017	0.47	0.69	0.0012	0.02	23	19	0.97
Q12874-Q9Y5B6	SF3A3-PAXBP1	-0.19	0.3905	0.66	0.76	0.0001	0	23	19	0.95
Q6UX04-O95926	CWC27-SYF2	-0.19	0.3953	0.66	0.75	0.0002	0.01	23	19	0.94
Q9NYJ8-Q14457	TAB2-BECN1	-0.26	0.2296	0.5	0.68	0.0013	0.02	23	19	0.94
Q15427-Q8WYA6	SF3B4-CTNNBL1	-0.19	0.3727	0.65	0.74	0.0003	0.01	23	19	0.93
P78347-Q14839	GTF2I-CHD4	-0.23	0.2928	0.57	0.7	0.0008	0.01	23	19	0.93
Q92769-Q9BTC8	HDAC2-MTA3	-0.2	0.363	0.64	0.72	0.0006	0.01	23	19	0.92
P62318-P09661	SNRPD3-SNRPA1	-0.29	0.1813	0.44	0.62	0.0046	0.05	23	19	0.91
Q13409-Q9Y592	DYNC1I2-CEP83	-0.19	0.3923	0.66	0.72	0.0016	0.02	22	16	0.91
P42338-Q9Y5K6	PIK3CB-CD2AP	-0.26	0.2366	0.51	0.64	0.0035	0.04	23	19	0.9
P52435-O60508	POLR2J-CDC40	-0.16	0.4794	0.73	0.74	0.0003	0.01	23	19	0.9
P62979-P62857	RPS27A-RPS28	-0.27	0.2106	0.48	0.63	0.0042	0.05	23	19	0.9
Q9Y6Y9-Q9NWZ3	LY96-IRAK4	-0.02	0.9552	0.98	0.87	0.0051	0.05	12	8	0.89
P02679-P43405	FGG-SYK	-0.22	0.3197	0.6	0.66	0.0021	0.03	23	19	0.88
P15923-Q53TQ3	TCF3-INO80D	-0.06	0.8469	0.94	0.82	0.002	0.03	13	11	0.88
Q14653-Q8IUD6	IRF3-RNF135	-0.26	0.2272	0.5	0.61	0.0057	0.05	23	19	0.87
Q9NPF5-O96019	DMAP1-ACTL6A	-0.2	0.3656	0.64	0.67	0.0016	0.02	23	19	0.87
P62873-A8MTJ3	GNB1-GNAT3	-0.14	0.5334	0.77	0.73	0.0003	0.01	23	19	0.87
P02675-P43405	FGB-SYK	-0.21	0.3248	0.6	0.66	0.002	0.03	23	19	0.87
Q5MIZ7-A0A024R625	PPP4R3B-PPP4C	-0.19	0.379	0.65	0.67	0.0017	0.02	23	19	0.86
P06748-Q9NX58	NPM1-LYAR	-0.23	0.2915	0.57	0.62	0.0046	0.05	23	19	0.85
P17844-Q13242	DDX5-SRSF9	-0.19	0.3737	0.65	0.66	0.002	0.03	23	19	0.85
O95391-Q9P013	SLU7-CWC15	-0.2	0.3557	0.63	0.65	0.0028	0.03	23	19	0.85
P49736-Q9H0E3	MCM2-SAP130	-0.2	0.3736	0.65	0.65	0.0033	0.04	22	18	0.85
Q6P2Q9-Q12874	PRPF8-SF3A3	-0.04	0.8738	0.95	0.8	0	0	23	19	0.84
Q16629-P33240	SRSF7-CSTF2	-0.19	0.3775	0.65	0.65	0.0025	0.03	23	19	0.84
P42338-Q8WU20	PIK3CB-FRS2	0.02	0.9529	0.98	0.86	0.0002	0.01	15	13	0.84
Q9UQE7-Q9BW27	SMC3-NUP85	-0.18	0.4144	0.68	0.65	0.0027	0.03	23	19	0.83
Q12874-Q9UBB9	SF3A3-TFIP11	-0.03	0.9038	0.96	0.8	0	0	23	19	0.83
Q96ST3-Q09028	SIN3A-RBBP4	-0.12	0.5888	0.8	0.71	0.0007	0.01	23	19	0.83
Q9H444-Q9H9H4	CHMP4B-VPS37B	-0.1	0.6481	0.84	0.73	0.0004	0.01	23	19	0.83
Q96EZ8-Q8NBZ0	MCRS1-INO80E	-0.07	0.7949	0.91	0.75	0.0048	0.05	16	12	0.82
Q9UPZ3-Q969F9	HPS5-HPS3	-0.05	0.8089	0.92	0.77	0.0001	0	23	19	0.82
Q15287-P41223	RNPS1-BUD31	-0.16	0.4663	0.72	0.65	0.0026	0.03	23	19	0.81
Q8WXX7-Q8N488	AUTS2-RYBP	-0.06	0.7745	0.91	0.75	0.0007	0.01	22	16	0.81
O60341-O60264	KDM1A-SMARCA5	-0.11	0.6059	0.81	0.7	0.0009	0.02	23	19	0.81
P33240-Q08170	CSTF2-SRSF4	-0.12	0.5824	0.8	0.69	0.001	0.02	23	19	0.81
P02671-P43405	FGA-SYK	-0.15	0.4908	0.74	0.65	0.0024	0.03	23	19	0.8
Q9Y266-Q9P258	NUDC-RCC2	-0.03	0.8817	0.95	0.77	0.0001	0	23	19	0.8
O43395-Q9Y5B6	PRPF3-PAXBP1	0	0.988	1	0.8	0	0	23	19	0.8
Q9BW27-Q9H900	NUP85-ZWILCH	-0.19	0.3742	0.65	0.61	0.0056	0.05	23	19	0.8
P09661-Q05048	SNRPA1-CSTF1	-0.17	0.4268	0.69	0.63	0.0041	0.04	23	19	0.8
P62875-Q9H1D9	POLR2L-POLR3F	-0.1	0.6341	0.83	0.69	0.001	0.02	23	19	0.79
Q9BY43-Q96FZ7	CHMP4A-CHMP6	-0.14	0.5304	0.76	0.65	0.0027	0.03	23	19	0.79
P22415-Q12830	USF1-BPTF	-0.18	0.4155	0.68	0.61	0.0053	0.05	23	19	0.79
Q8TD19-Q9HC98	NEK9-NEK6	-0.1	0.6589	0.84	0.69	0.0011	0.02	23	19	0.79
Q9Y230-Q9HAF1	RUVBL2-MEAF6	-0.16	0.4786	0.73	0.62	0.0043	0.05	23	19	0.78
Q92828-O75164	CORO2A-KDM4A	-0.17	0.4356	0.7	0.61	0.0055	0.05	23	19	0.78
P11488-P59768	GNAT1-GNG2	-0.02	0.9145	0.97	0.76	0.0002	0.01	23	19	0.78
P52434-Q16629	POLR2H-SRSF7	-0.09	0.698	0.87	0.69	0.0011	0.02	23	19	0.78
Q9BZK7-Q9BYK8	TBL1XR1-HELZ2	-0.11	0.618	0.82	0.67	0.0017	0.02	23	19	0.78
P62318-Q9UBB9	SNRPD3-TFIP11	-0.01	0.9509	0.98	0.76	0.0001	0	23	19	0.77
Q12874-Q13242	SF3A3-SRSF9	-0.13	0.5651	0.79	0.64	0.0033	0.04	23	19	0.77
P22415-P28370	USF1-SMARCA1	-0.16	0.4633	0.72	0.61	0.0053	0.05	23	19	0.77
P49770-P00533	EIF2B2-EGFR	-0.08	0.7066	0.87	0.69	0.0011	0.02	23	19	0.77
P31749-Q9BPZ7	AKT1-MAPKAP1	-0.13	0.5608	0.78	0.63	0.0041	0.04	23	19	0.76
Q16514-Q12824	TAF12-SMARCB1	0.01	0.9758	0.99	0.77	0.002	0.03	19	13	0.76
Q12874-Q10570	SF3A3-CPSF1	-0.11	0.6318	0.83	0.65	0.0028	0.03	23	19	0.76
Q05519-Q9Y5B6	SRSF11-PAXBP1	-0.01	0.9636	0.99	0.75	0.0002	0.01	23	19	0.76
B4E1C1-P61956	DAXX-SUMO2	-0.08	0.716	0.88	0.68	0.0012	0.02	23	19	0.76
P09661-O43172	SNRPA1-PRPF4	0.03	0.9057	0.96	0.79	0	0	23	19	0.76
Q13620-Q96GG9	CUL4B-DCUN1D1	-0.06	0.7911	0.91	0.69	0.0011	0.02	23	19	0.75
P27986-B0LPF3	PIK3R1-GRB2	0	0.9887	1	0.75	0.0002	0.01	23	19	0.75
Q96FJ2-Q9Y547	DYNLL2-HSPB11	-0.1	0.6526	0.84	0.65	0.0025	0.03	23	19	0.75
Q9BVC3-P0CG13	DSCC1-CHTF8	0.1	0.7209	0.88	0.85	0.0019	0.03	15	10	0.75
Q96HR3-O60244	MED30-MED14	0.01	0.9768	0.99	0.76	0.0007	0.01	20	16	0.75
Q9NW64-P14678	RBM22-SNRPB	-0.06	0.7958	0.91	0.69	0.001	0.02	23	19	0.75
Q9H4B7-P47914	TUBB1-RPL29	-0.1	0.6634	0.85	0.65	0.0026	0.03	23	19	0.75
P62857-Q92901	RPS28-RPL3L	-0.1	0.6366	0.83	0.65	0.0025	0.03	23	19	0.75
A0A0S2Z404-A0A024R3Z2	RCC1-SUMO1	-0.12	0.5868	0.8	0.62	0.0047	0.05	23	19	0.74
Q15545-Q8IXM2	TAF7-BAP18	-0.12	0.575	0.79	0.62	0.0046	0.05	23	19	0.74
O60508-Q8WWY3	CDC40-PRPF31	-0.04	0.8439	0.94	0.7	0.0008	0.01	23	19	0.74
Q9BWJ5-Q15287	SF3B5-RNPS1	0.09	0.6837	0.86	0.83	0	0	23	19	0.74
A0A024RD11-P30154	PPP2R5D-PPP2R1B	-0.1	0.6601	0.84	0.64	0.0034	0.04	23	19	0.74
O75940-Q9Y5B6	SMNDC1-PAXBP1	-0.08	0.712	0.87	0.66	0.0022	0.03	23	19	0.74
Q9H2P0-A4D177	ADNP-CBX3	-0.08	0.7203	0.88	0.65	0.0025	0.03	23	19	0.73
P36578-Q16543	RPL4-CDC37	-0.12	0.574	0.79	0.61	0.0053	0.05	23	19	0.73
P54277-P40692	PMS1-MLH1	-0.05	0.8361	0.93	0.68	0.0037	0.04	22	16	0.73
Q9NVX0-Q7Z7A1	HAUS2-CNTRL	-0.09	0.6999	0.87	0.64	0.0045	0.05	21	18	0.73
P62304-Q13243	SNRPE-SRSF5	-0.1	0.6472	0.84	0.63	0.0037	0.04	23	19	0.73
Q15678-P01106	PTPN14-MYC	0.25	0.5567	0.78	0.98	0.0024	0.03	8	5	0.73
P60709-Q9BRV8	ACTB-SIKE1	-0.11	0.6016	0.81	0.61	0.0052	0.05	23	19	0.72
P30260-Q13042	CDC27-CDC16	0.03	0.883	0.95	0.75	0.0002	0.01	23	19	0.72
P62875-O43390	POLR2L-HNRNPR	0.03	0.9096	0.96	0.75	0.0002	0.01	23	19	0.72
P04844-A0A024QZB8	RPN2-CLN3	0	0.9906	1	0.72	0.0026	0.03	19	15	0.72
Q9H0M0-Q9H3D4	WWP1-TP63	-0.07	0.7537	0.9	0.65	0.0028	0.03	22	19	0.72
Q9BTT4-Q71SY5	MED10-MED25	0.04	0.8686	0.95	0.76	0.0002	0.01	23	19	0.72
Q92769-Q09028	HDAC2-RBBP4	-0.03	0.9078	0.96	0.68	0.0015	0.02	23	19	0.71
O43390-Q9BUQ8	HNRNPR-DDX23	-0.02	0.9165	0.97	0.69	0.0011	0.02	23	19	0.71
P09012-P09661	SNRPA-SNRPA1	-0.06	0.7808	0.91	0.65	0.0026	0.03	23	19	0.71
P09012-Q12874	SNRPA-SF3A3	-0.06	0.7957	0.91	0.65	0.0026	0.03	23	19	0.71
P27986-P84095	PIK3R1-RHOG	0.07	0.7604	0.9	0.78	0.0001	0	23	19	0.71
Q9NZN4-Q9H1K0	EHD2-RBSN	-0.08	0.7226	0.88	0.63	0.0041	0.04	23	19	0.71
Q92769-Q9UKL0	HDAC2-RCOR1	-0.05	0.8291	0.93	0.65	0.0028	0.03	23	19	0.7
Q9UQE7-O60264	SMC3-SMARCA5	-0.08	0.7268	0.88	0.62	0.0044	0.05	23	19	0.7
Q8NFH3-Q9BW27	NUP43-NUP85	-0.07	0.7414	0.89	0.63	0.0039	0.04	23	19	0.7
Q13151-O60508	HNRNPA0-CDC40	-0.01	0.9563	0.98	0.69	0.001	0.02	23	19	0.7
Q6FI00-P03372	CCND1-ESR1	-0.01	0.9804	0.99	0.69	0.0045	0.05	22	15	0.7
Q12874-Q9HCS7	SF3A3-XAB2	-0.01	0.9459	0.98	0.69	0.001	0.02	23	19	0.7
Q12874-P41223	SF3A3-BUD31	0.07	0.7437	0.89	0.77	0.0001	0	23	19	0.7
Q8IYB3-Q14498	SRRM1-RBM39	-0.08	0.7268	0.88	0.62	0.0045	0.05	23	19	0.7
Q09028-Q14839	RBBP4-CHD4	-0.06	0.7976	0.92	0.64	0.0032	0.04	23	19	0.7
Q09028-O14519	RBBP4-CDK2AP1	-0.03	0.9036	0.96	0.67	0.0016	0.02	23	19	0.7
P23508-O14920	MCC-IKBKB	-0.06	0.7882	0.91	0.64	0.0034	0.04	23	19	0.7
O94782-P40938	USP1-RFC3	0.01	0.9577	0.98	0.71	0.0007	0.01	20	19	0.7
P17676-P53567	CEBPB-CEBPG	0.09	0.7085	0.87	0.79	0.0022	0.03	18	12	0.7
P63173-Q86US8	RPL38-SMG6	0	0.9863	1	0.7	0.0027	0.03	22	16	0.7
P21283-Q8N8Y2	ATP6V1C1-ATP6V0D2	-0.05	0.8098	0.92	0.65	0.0026	0.03	23	19	0.7
Q13868-Q5RKV6	EXOSC2-EXOSC6	-0.02	0.9419	0.98	0.68	0.0014	0.02	23	19	0.7
O43264-Q9HBM1	ZW10-SPC25	0.04	0.8441	0.94	0.74	0.0005	0.01	23	18	0.7
Q13242-O75643	SRSF9-SNRNP200	0.01	0.9728	0.99	0.71	0.0007	0.01	23	19	0.7
A0A024R4H5-O76075	DFFA-DFFB	0.08	0.7062	0.87	0.77	0.0003	0.01	23	17	0.69
P62917-Q16543	RPL8-CDC37	0.03	0.8904	0.96	0.72	0.0005	0.01	23	19	0.69
Q8IYB3-P41223	SRRM1-BUD31	0.07	0.7352	0.88	0.76	0.0002	0.01	23	19	0.69
P63261-Q9NZQ3	ACTG1-NCKIPSD	-0.01	0.9532	0.98	0.68	0.0014	0.02	23	19	0.69
Q6NZY4-O60508	ZCCHC8-CDC40	0.02	0.9206	0.97	0.71	0.0006	0.01	23	19	0.69
Q05519-P09661	SRSF11-SNRPA1	0.23	0.3014	0.58	0.92	0	0	23	19	0.69
Q9UKG1-P31751	APPL1-AKT2	-0.03	0.9049	0.96	0.66	0.0022	0.03	23	19	0.69
O95817-Q9NR12	BAG3-PDLIM7	-0.05	0.8306	0.93	0.64	0.0034	0.04	23	19	0.69
O95670-Q8N8Y2	ATP6V1G2-ATP6V0D2	0	0.9858	1	0.69	0.0011	0.02	23	19	0.69
Q9Y676-Q7Z7F7	MRPS18B-MRPL55	-0.01	0.9803	0.99	0.68	0.0014	0.02	23	19	0.69
O43524-P84022	FOXO3-SMAD3	-0.04	0.8511	0.94	0.65	0.0027	0.03	23	19	0.69
O43172-P33240	PRPF4-CSTF2	0.02	0.9451	0.98	0.71	0.0006	0.01	23	19	0.69
P60709-Q9NZQ3	ACTB-NCKIPSD	0	0.9998	1	0.68	0.0014	0.02	23	19	0.68
P0DN76-Q15428	U2AF1L5-SF3A2	0.09	0.6739	0.85	0.77	0.0001	0	23	19	0.68
P51610-Q9Y265	HCFC1-RUVBL1	-0.07	0.7347	0.88	0.61	0.0052	0.05	23	19	0.68
Q9Y291-Q7Z7H8	MRPS33-MRPL10	0.05	0.8224	0.93	0.73	0.0004	0.01	23	19	0.68
Q9Y291-Q6P1L8	MRPS33-MRPL14	-0.01	0.9459	0.98	0.67	0.0017	0.02	23	19	0.68
P62318-Q9H307	SNRPD3-PNN	-0.02	0.9238	0.97	0.66	0.0019	0.03	23	19	0.68
P06748-O75607	NPM1-NPM3	-0.02	0.9415	0.98	0.66	0.002	0.03	23	19	0.68
Q15287-Q13523	RNPS1-PRPF4B	-0.05	0.8163	0.92	0.63	0.0041	0.04	23	19	0.68
O94864-Q12962	SUPT7L-TAF10	0.01	0.9564	0.98	0.69	0.0034	0.04	22	16	0.68
O60508-P42285	CDC40-MTREX	0.22	0.3083	0.59	0.9	0	0	23	19	0.68
Q9NW64-Q96J01	RBM22-THOC3	-0.06	0.7922	0.91	0.62	0.0044	0.05	23	19	0.68
Q96GD4-Q29RF7	AURKB-PDS5A	-0.01	0.9569	0.98	0.67	0.0024	0.03	21	18	0.68
P33240-Q8IYB3	CSTF2-SRRM1	-0.06	0.7795	0.91	0.62	0.0046	0.05	23	19	0.68
P52434-Q13242	POLR2H-SRSF9	-0.02	0.9255	0.97	0.66	0.0019	0.03	23	19	0.68
Q12769-Q96GD4	NUP160-AURKB	-0.05	0.8348	0.93	0.63	0.0053	0.05	21	18	0.68
Q92769-Q13330	HDAC2-MTA1	0	0.9864	1	0.67	0.0016	0.02	23	19	0.67
Q6P2Q9-Q8WWY3	PRPF8-PRPF31	0.05	0.8057	0.92	0.72	0.0005	0.01	23	19	0.67
Q12874-Q9H307	SF3A3-PNN	0	0.9993	1	0.67	0.0019	0.03	23	19	0.67
Q92622-Q14457	RUBCN-BECN1	0.04	0.8492	0.94	0.71	0.0007	0.01	21	19	0.67
P40616-Q13439	ARL1-GOLGA4	-0.06	0.7836	0.91	0.61	0.0056	0.05	23	19	0.67
Q13042-Q9UJX3	CDC16-ANAPC7	0.01	0.9602	0.99	0.68	0.0014	0.02	23	19	0.67
P18124-Q9H4B7	RPL7-TUBB1	-0.06	0.7895	0.91	0.61	0.0051	0.05	23	19	0.67
Q6PJX3-Q92900	STAU1-UPF1	0.05	0.8164	0.92	0.72	0.0005	0.01	23	19	0.67
Q9H3Z4-P21579	DNAJC5-SYT1	0.27	0.4025	0.67	0.94	0.0014	0.02	12	7	0.67
P26373-P62277	RPL13-RPS13	-0.05	0.8223	0.93	0.61	0.0054	0.05	23	19	0.66
O95793-Q92900	STAU1-UPF1	0.06	0.7745	0.91	0.72	0.0006	0.01	23	19	0.66
P62875-P22626	POLR2L-HNRNPA2B1	-0.04	0.8405	0.94	0.62	0.0049	0.05	23	19	0.66
P62875-Q13151	POLR2L-HNRNPA0	0.08	0.71	0.87	0.74	0.0003	0.01	23	19	0.66
Q12874-O94906	SF3A3-PRPF6	0.03	0.8917	0.96	0.69	0.0011	0.02	23	19	0.66
Q96ST3-A0A024R534	SIN3A-MTA2	0.04	0.8439	0.94	0.7	0.0009	0.02	23	19	0.66
Q15436-O94979	SEC23A-SEC31A	0	0.993	1	0.66	0.0023	0.03	23	19	0.66
Q8N5N7-P82650	MRPL50-MRPS22	0.18	0.4171	0.68	0.84	0	0	23	19	0.66
P08579-Q7RTV0	SNRPB2-PHF5A	0.07	0.7405	0.89	0.73	0.0004	0.01	23	19	0.66
O60506-O94906	SYNCRIP-PRPF6	-0.02	0.9383	0.98	0.64	0.0033	0.04	23	19	0.66
O15392-Q9BW27	BIRC5-NUP85	-0.02	0.9474	0.98	0.64	0.004	0.04	18	18	0.66
Q15554-O60216	TERF2-RAD21	-0.05	0.8083	0.92	0.61	0.0053	0.05	23	19	0.66
P41223-Q8WWY3	BUD31-PRPF31	0.11	0.6157	0.82	0.77	0.0001	0	23	19	0.66
P08754-P59768	GNAI3-GNG2	0.05	0.813	0.92	0.71	0.0006	0.01	23	19	0.66
Q9NW64-P62310	RBM22-LSM3	-0.03	0.9041	0.96	0.63	0.0037	0.04	23	19	0.66
Q9Y6K9-Q9NYJ8	IKBKG-TAB2	-0.04	0.8415	0.94	0.62	0.0046	0.05	23	19	0.66
Q14008-Q29RF7	CKAP5-PDS5A	-0.05	0.8053	0.92	0.61	0.0053	0.05	23	19	0.66
Q99683-K7ENA6	MAP3K5-ARRB2	0.04	0.8711	0.95	0.7	0.0009	0.02	23	19	0.66
O43639-O75914	NCK2-PAK3	0.02	0.9131	0.97	0.68	0.0014	0.02	23	19	0.66
P62304-Q13151	SNRPE-HNRNPA0	-0.02	0.9198	0.97	0.64	0.003	0.04	23	19	0.66
P52434-Q8N684	POLR2H-CPSF7	-0.04	0.8563	0.94	0.62	0.005	0.05	23	19	0.66
P41743-Q7KZI7	PRKCI-MARK2	0.08	0.7269	0.88	0.73	0.0004	0.01	23	19	0.65
P62318-Q15287	SNRPD3-RNPS1	0.04	0.859	0.94	0.69	0.0012	0.02	23	19	0.65
P59768-A8MTJ3	GNG2-GNAT3	0.1	0.6539	0.84	0.75	0.0002	0.01	23	19	0.65
O15392-O95229	BIRC5-ZWINT	0.19	0.5079	0.75	0.84	0.0006	0.01	15	12	0.65
Q6QNY0-Q8TDH9	BLOC1S3-BLOC1S5	0.14	0.5356	0.77	0.79	0.0001	0	23	19	0.65
P52565-A0A024RAE4	ARHGDIA-CDC42	-0.01	0.9776	0.99	0.64	0.003	0.04	23	19	0.65
P41223-O43172	BUD31-PRPF4	0.12	0.5734	0.79	0.77	0.0001	0	23	19	0.65
O60508-O75934	CDC40-BCAS2	0.11	0.6298	0.83	0.76	0.0002	0.01	23	19	0.65
Q9Y2Q9-Q8N5N7	MRPS28-MRPL50	0.06	0.7727	0.9	0.7	0.0009	0.02	23	19	0.64
P51610-O75446	HCFC1-SAP30	0.03	0.9045	0.96	0.67	0.0017	0.02	23	19	0.64
Q12874-O60508	SF3A3-CDC40	0.03	0.9038	0.96	0.67	0.0018	0.03	23	19	0.64
Q12874-Q9BWJ5	SF3A3-SF3B5	0.05	0.805	0.92	0.69	0.0011	0.02	23	19	0.64
A8MTJ3-P48061	GNAT3-CXCL12	0.02	0.9158	0.97	0.66	0.0023	0.03	23	19	0.64
P11802-K7PML8	CDK4-CDKN2A	0.11	0.6014	0.81	0.75	0.0002	0.01	23	19	0.64
Q8TDH9-Q9NUP1	BLOC1S5-BLOC1S4	0.14	0.5252	0.76	0.78	0.0001	0	23	19	0.64
P63096-P59768	GNAI1-GNG2	0.15	0.4907	0.74	0.79	0.0001	0	23	19	0.64
Q13330-Q14839	MTA1-CHD4	0.09	0.6746	0.85	0.73	0.0004	0.01	23	19	0.64
P00533-P40616	EGFR-ARL1	-0.01	0.9663	0.99	0.63	0.004	0.04	23	19	0.64
P17844-Q14498	DDX5-RBM39	0.03	0.8767	0.95	0.67	0.0018	0.03	23	19	0.64
Q03113-P59768	GNA12-GNG2	0.05	0.8039	0.92	0.69	0.0011	0.02	23	19	0.64
Q10570-Q86U42	CPSF1-PABPN1	0.07	0.7365	0.89	0.71	0.0007	0.01	23	19	0.64
Q9BWJ5-P62306	SF3B5-SNRPF	0.08	0.7213	0.88	0.72	0.0005	0.01	23	19	0.64
P08240-Q9UHB9	SRPRA-SRP68	0.19	0.3739	0.65	0.83	0	0	23	19	0.64
Q96SB4-P25398	SRPK1-RPS12	-0.03	0.9036	0.96	0.61	0.0055	0.05	23	19	0.64
Q7RTV0-O43172	PHF5A-PRPF4	0.16	0.4754	0.73	0.8	0	0	23	19	0.64
P51948-Q15361	MNAT1-TTF1	0.31	0.3475	0.62	0.95	0.0033	0.04	11	6	0.64
P60709-P11308	ACTB-ERG	0.14	0.5613	0.78	0.77	0.0003	0.01	19	17	0.63
P56545-Q96T58	CTBP2-SPEN	0.01	0.9462	0.98	0.64	0.0029	0.04	23	19	0.63
O43390-Q8N257	HNRNPR-H2BU1	0.03	0.8967	0.96	0.66	0.0022	0.03	23	19	0.63
Q8N5N7-Q9H2W6	MRPL50-MRPL46	0.1	0.6608	0.85	0.73	0.0004	0.01	23	19	0.63
Q15287-Q9UBB9	RNPS1-TFIP11	0.04	0.8565	0.94	0.67	0.0018	0.03	23	19	0.63
Q9UBL3-Q8WWY3	ASH2L-PRPF31	0.13	0.5676	0.79	0.76	0.0001	0	23	19	0.63
P35442-P05556	THBS2-ITGB1	0.03	0.8895	0.96	0.66	0.0023	0.03	23	19	0.63
Q8IWZ6-Q9NQ48	BBS7-LZTFL1	0.16	0.4701	0.72	0.79	0.0008	0.01	23	14	0.63
Q9BYV8-Q8IW35	CEP41-CEP97	0.07	0.7614	0.9	0.7	0.0008	0.01	23	19	0.63
P09012-Q9Y3B4	SNRPA-SF3B6	0.07	0.7387	0.89	0.69	0.0011	0.02	23	19	0.62
Q9BXC9-Q9NQ48	BBS2-LZTFL1	0.23	0.2958	0.57	0.85	0	0	23	18	0.62
P62318-O75643	SNRPD3-SNRNP200	0.22	0.3155	0.59	0.84	0	0	23	19	0.62
P62318-O94906	SNRPD3-PRPF6	0.16	0.479	0.73	0.78	0.0001	0	23	19	0.62
Q9HCE1-Q9HCS7	MOV10-XAB2	0.03	0.9029	0.96	0.65	0.0026	0.03	23	19	0.62
Q09028-Q9UK53	RBBP4-ING1	0.08	0.7195	0.88	0.7	0.0009	0.02	23	19	0.62
O60870-P12004	KIN-PCNA	0.04	0.857	0.94	0.66	0.0021	0.03	23	19	0.62
O60231-O95400	DHX16-CD2BP2	0.02	0.9416	0.98	0.64	0.0033	0.04	23	19	0.62
O14497-Q58EY4	ARID1A-SMARCC1	0.2	0.3689	0.64	0.82	0	0	23	19	0.62
Q9NQS7-Q9BZD4	INCENP-NUF2	0.2	0.4305	0.69	0.82	0.0003	0.01	17	14	0.62
Q00722-A8MTJ3	PLCB2-GNAT3	0.01	0.9641	0.99	0.63	0.0035	0.04	23	19	0.62
O43172-Q10570	PRPF4-CPSF1	0.08	0.7156	0.88	0.7	0.0008	0.01	23	19	0.62
Q9Y608-A0A0A0MST0	LRRFIP2-MYD88	0.03	0.9043	0.96	0.64	0.0031	0.04	23	19	0.61
Q6P2Q9-P62318	PRPF8-SNRPD3	0.27	0.2149	0.48	0.88	0	0	23	19	0.61
Q96GG9-Q13619	DCUN1D1-CUL4A	0.03	0.8792	0.95	0.64	0.0029	0.04	23	19	0.61
Q12874-Q7L014	SF3A3-DDX46	0.01	0.9486	0.98	0.62	0.0047	0.05	23	19	0.61
Q12874-O75643	SF3A3-SNRNP200	0.2	0.362	0.64	0.81	0	0	23	19	0.61
Q8N5N7-Q9Y676	MRPL50-MRPS18B	0.04	0.8386	0.93	0.65	0.0025	0.03	23	19	0.61
Q8IYB3-Q9Y6A4	SRRM1-CFAP20	0.06	0.796	0.91	0.67	0.0018	0.03	23	19	0.61
P50914-P61247	RPL14-RPS3A	0.04	0.8446	0.94	0.65	0.0025	0.03	23	19	0.61
Q8WV28-Q5JPT6	BLNK-SH3KBP1	0.11	0.6112	0.82	0.72	0.0005	0.01	23	19	0.61
Q96G21-O00566	IMP4-MPHOSPH10	0.24	0.2687	0.55	0.85	0	0	23	19	0.61
Q15427-P41223	SF3B4-BUD31	0.03	0.8793	0.95	0.64	0.0029	0.04	23	19	0.61
A0A024R5P0-O43639	PAK1-NCK2	0.03	0.8854	0.95	0.64	0.003	0.04	23	19	0.61
O15042-Q13242	U2SURP-SRSF9	0.11	0.6164	0.82	0.72	0.0005	0.01	23	19	0.61
Q14008-Q9H900	CKAP5-ZWILCH	0.05	0.8083	0.92	0.66	0.0023	0.03	23	19	0.61
Q9UBB9-Q8WWY3	TFIP11-PRPF31	0.02	0.9173	0.97	0.63	0.004	0.04	23	19	0.61
P09651-P33240	HNRNPA1-CSTF2	0.2	0.3671	0.64	0.81	0	0	23	19	0.61
Q9BRD0-Q96T37	BUD13-RBM15	0.7	0.0002	0	0.09	0.7023	0.87	23	19	-0.61
A0A140VJT0-P30153	PPP2R2A-PPP2R1A	0.86	0	0	0.25	0.2943	0.58	23	19	-0.61
A0A024R728-B0LPF3	MET-GRB2	0.84	0.0007	0.01	0.23	0.4282	0.7	12	14	-0.61
Q16795-O95182	NDUFA9-NDUFA7	0.68	0.0003	0.01	0.07	0.7785	0.91	23	19	-0.61
Q86XR8-Q96IF1	CEP57-AJUBA	0.61	0.0027	0.03	0	0.9986	1	22	15	-0.61
P62899-P62750	RPL31-RPL23A	0.78	0	0	0.17	0.4965	0.75	23	19	-0.61
Q9Y3D9-P46199	MRPS23-MTIF2	0.65	0.0007	0.01	0.04	0.865	0.95	23	19	-0.61
P37108-P46779	SRP14-RPL28	0.78	0	0	0.17	0.4847	0.74	23	19	-0.61
P39023-Q9BZI7	RPL3-UPF3B	0.67	0.0004	0.01	0.06	0.8224	0.93	23	19	-0.61
P62269-Q14152	RPS18-EIF3A	0.66	0.0007	0.01	0.05	0.8399	0.94	23	19	-0.61
P18077-P49207	RPL35A-RPL34	0.85	0	0	0.23	0.3349	0.62	23	19	-0.62
P62273-Q15056	RPS29-EIF4H	0.63	0.0014	0.02	0.01	0.9777	0.99	23	19	-0.62
Q4U2R6-P82914	MRPL51-MRPS15	0.6	0.0024	0.03	-0.02	0.9404	0.98	23	17	-0.62
Q16787-P07942	LAMA3-LAMB1	0.69	0.0002	0	0.07	0.7832	0.91	23	19	-0.62
P62312-Q96T37	LSM6-RBM15	0.71	0.0001	0	0.09	0.7171	0.88	23	19	-0.62
Q92674-Q29RF7	CENPI-PDS5A	0.63	0.0012	0.02	0.01	0.963	0.99	23	19	-0.62
P07199-Q15007	CENPB-WTAP	0.71	0.0002	0	0.09	0.7036	0.87	23	19	-0.62
Q9UMX0-P60900	UBQLN1-PSMA6	0.63	0.0014	0.02	0.01	0.9755	0.99	23	19	-0.62
O75937-Q13247	DNAJC8-SRSF6	0.83	0	0	0.21	0.3792	0.66	23	19	-0.62
O43639-P48059	NCK2-LIMS1	0.72	0.0001	0	0.1	0.6834	0.86	23	19	-0.62
P60468-P84098	SEC61B-RPL19	0.67	0.0006	0.01	0.05	0.8555	0.94	22	16	-0.62
O60264-Q96T23	SMARCA5-RSF1	0.85	0	0	0.23	0.3447	0.63	23	19	-0.62
Q8N8E2-Q9NTW7	ZNF513-ZFP64	0.85	0.0017	0.02	0.22	0.5502	0.79	10	10	-0.63
Q53HL2-Q8N2Z9	CDCA8-CENPS	0.79	0.0038	0.04	0.16	0.632	0.84	11	11	-0.63
Q16795-P51970	NDUFA9-NDUFA8	0.65	0.0008	0.01	0.02	0.9252	0.97	23	19	-0.63
B3KVU2-Q9GZQ8	ATG4B-MAP1LC3B	0.66	0.0006	0.01	0.03	0.8931	0.96	23	18	-0.63
P62273-P22090	RPS29-RPS4Y1	0.67	0.0005	0.01	0.04	0.8858	0.96	23	19	-0.63
P56181-O95298	NDUFV3-NDUFC2	0.63	0.0012	0.02	0	0.9915	1	23	19	-0.63
P62280-Q9Y383	RPS11-LUC7L2	0.67	0.0005	0.01	0.04	0.8807	0.96	23	19	-0.63
Q13501-A0A024R1V3	SQSTM1-NBR1	0.73	0.0001	0	0.1	0.6851	0.86	23	19	-0.63
Q9Y592-Q86XR8	CEP83-CEP57	0.66	0.0009	0.01	0.03	0.9297	0.97	22	14	-0.63
P16157-Q13813	ANK1-SPTAN1	0.7	0.0002	0	0.07	0.7677	0.91	23	19	-0.63
Q9HCK5-A0A024R1N5	AGO4-TNRC6B	0.6	0.0025	0.03	-0.03	0.9004	0.96	23	19	-0.63
P63173-Q9BZI7	RPL38-UPF3B	0.63	0.0014	0.02	0	0.9965	1	23	19	-0.63
Q15233-Q92793	NONO-CREBBP	0.66	0.0006	0.01	0.03	0.8917	0.96	23	19	-0.63
O15235-Q9NVS2	MRPS12-MRPS18A	0.84	0	0	0.21	0.3967	0.68	23	19	-0.63
P62851-Q8ND04	RPS25-SMG8	0.64	0.0011	0.01	0.01	0.9679	0.99	23	19	-0.63
P62906-Q8ND04	RPL10A-SMG8	0.67	0.0005	0.01	0.04	0.8705	0.95	23	19	-0.63
P38405-P08754	GNAL-GNAI3	0.71	0.0002	0	0.08	0.7329	0.89	23	19	-0.63
P67809-P62280	YBX1-RPS11	0.66	0.0007	0.01	0.02	0.9469	0.98	23	19	-0.64
P61247-Q9BZI7	RPS3A-UPF3B	0.65	0.0007	0.01	0.01	0.9774	0.99	23	19	-0.64
O95298-O15239	NDUFC2-NDUFA1	0.63	0.002	0.02	-0.01	0.9582	0.99	21	18	-0.64
P61956-Q8N1G0	SUMO2-ZNF687	0.7	0.0002	0	0.06	0.8038	0.92	23	19	-0.64
O75937-Q01130	DNAJC8-SRSF2	0.72	0.0001	0	0.08	0.7511	0.9	23	19	-0.64
O43674-P03915	NDUFB5-MT-ND5	0.72	0.0018	0.02	0.07	0.8155	0.93	16	13	-0.65
O14776-O95391	TCERG1-SLU7	0.62	0.0015	0.02	-0.03	0.9118	0.97	23	19	-0.65
Q8NDX5-P35227	PHC3-PCGF2	0.64	0.001	0.01	-0.01	0.9761	0.99	23	19	-0.65
P62280-P62899	RPS11-RPL31	0.85	0	0	0.2	0.4133	0.69	23	19	-0.65
P62899-Q9BQG0	RPL31-MYBBP1A	0.66	0.0006	0.01	0.01	0.9664	0.99	23	19	-0.65
O60563-Q9Y5B0	CCNT1-CTDP1	0.68	0.0003	0.01	0.03	0.9023	0.96	23	19	-0.65
P55081-Q9UBB9	MFAP1-TFIP11	0.64	0.001	0.01	-0.01	0.9688	0.99	23	19	-0.65
O43639-Q14155	NCK2-ARHGEF7	0.66	0.0005	0.01	0.01	0.9737	0.99	23	19	-0.65
Q9BRD0-O14776	BUD13-TCERG1	0.62	0.0017	0.02	-0.04	0.8852	0.96	23	19	-0.66
P61513-P62753	RPL37A-RPS6	0.65	0.0009	0.01	-0.01	0.9756	0.99	23	19	-0.66
P52298-P46779	NCBP2-RPL28	0.69	0.0003	0.01	0.03	0.919	0.97	23	19	-0.66
P62273-Q14152	RPS29-EIF3A	0.69	0.0002	0	0.03	0.915	0.97	23	19	-0.66
P62273-P61247	RPS29-RPS3A	0.66	0.0005	0.01	0	0.9893	1	23	19	-0.66
Q7Z589-P61956	EMSY-SUMO2	0.73	0.0001	0	0.07	0.7875	0.92	23	19	-0.66
Q9BQ61-P62312	TRIR-LSM6	0.7	0.0002	0	0.04	0.8663	0.95	23	19	-0.66
Q16787-Q9HB63	LAMA3-NTN4	0.65	0.0016	0.02	-0.01	0.9583	0.99	21	18	-0.66
A0A024RAE6-Q17RV3	CDC42-LRRK2	0.62	0.0065	0.05	-0.04	0.8929	0.96	18	14	-0.66
P52333-O00329	JAK3-PIK3CD	0.67	0.0018	0.02	0.01	0.9785	0.99	19	12	-0.66
P41091-Q8NE71	EIF2S3-ABCF1	0.73	0.0001	0	0.07	0.7863	0.91	23	19	-0.66
P62312-P09661	LSM6-SNRPA1	0.61	0.0021	0.02	-0.05	0.8435	0.94	23	19	-0.66
O43504-Q9NQL2	LAMTOR5-RRAGD	0.8	0	0	0.14	0.5558	0.79	23	19	-0.66
O75665-O75935	OFD1-DCTN3	0.61	0.0022	0.02	-0.06	0.7964	0.92	23	19	-0.67
O14548-P15954	COX7A2L-COX7C	0.79	0	0	0.12	0.6274	0.83	23	19	-0.67
P61247-P62081	RPS3A-RPS7	0.71	0.0001	0	0.04	0.8755	0.95	23	19	-0.67
P15880-P63173	RPS2-RPL38	0.75	0	0	0.08	0.7393	0.89	23	19	-0.67
P62899-P22090	RPL31-RPS4Y1	0.91	0	0	0.24	0.3132	0.6	23	19	-0.67
Q6MZF4-V9HVZ4	DKFZp686K139-HEL-S-162eP	0.64	0.0011	0.01	-0.03	0.9069	0.96	23	19	-0.67
Q6MZM7-V9HVZ4	DKFZp686O12165-HEL-S-162eP	0.64	0.0011	0.01	-0.03	0.9029	0.96	23	19	-0.67
Q9H7L9-Q5PSV4	SUDS3-BRMS1L	0.72	0.0001	0	0.05	0.8383	0.94	23	19	-0.67
O15117-P78324	FYB1-SIRPA	0.63	0.0012	0.02	-0.04	0.8824	0.96	23	19	-0.67
P16885-A8K379	PLCG2-LYN	0.82	0	0	0.15	0.5446	0.78	23	19	-0.67
Q9NUA2-Q92793	AR-CREBBP	0.78	0	0	0.1	0.6925	0.87	23	19	-0.68
P67809-Q9BWJ5	YBX1-SF3B5	0.85	0	0	0.17	0.4859	0.74	23	19	-0.68
P35916-P35968	FLT4-KDR	0.96	0	0	0.28	0.2454	0.53	22	19	-0.68
Q9NX14-P51970	NDUFB11-NDUFA8	0.65	0.0009	0.01	-0.03	0.8882	0.96	23	19	-0.68
Q96LB3-Q8TCX1	IFT74-DYNC2LI1	0.63	0.0036	0.03	-0.05	0.8691	0.95	19	15	-0.68
Q9BRP8-O15234	PYM1-CASC3	0.71	0.0001	0	0.03	0.8975	0.96	23	19	-0.68
P84243-P62805	H3-3A-H4C1	0.81	0	0	0.13	0.5841	0.81	23	19	-0.68
P39019-Q9H0W8	RPS19-SMG9	0.61	0.0021	0.02	-0.07	0.7609	0.9	23	19	-0.68
O43639-O94813	NCK2-SLIT2	0.61	0.0047	0.04	-0.07	0.7758	0.91	20	17	-0.68
Q9UQE7-Q6KC79	SMC3-NIPBL	0.66	0.0006	0.01	-0.03	0.8879	0.96	23	19	-0.69
P26373-P62899	RPL13-RPL31	0.73	0.0001	0	0.04	0.8608	0.95	23	19	-0.69
P62280-P46782	RPS11-RPS5	0.74	0.0001	0	0.05	0.8265	0.93	23	19	-0.69
Q04725-Q04726	TLE2-TLE3	0.76	0	0	0.07	0.7635	0.9	23	19	-0.69
Q13200-P48556	PSMD2-PSMD8	0.63	0.0011	0.01	-0.06	0.7949	0.92	23	19	-0.69
Q14011-Q13247	CIRBP-SRSF6	0.67	0.0005	0.01	-0.02	0.9455	0.98	23	19	-0.69
Q9P2J5-Q12904	LARS1-AIMP1	0.69	0.0003	0.01	0	0.9949	1	23	19	-0.69
Q9HD42-Q7LBR1	CHMP1A-CHMP1B	0.81	0	0	0.12	0.6299	0.83	23	19	-0.69
Q9Y5M8-P62249	SRPRB-RPS16	0.65	0.0007	0.01	-0.04	0.8664	0.95	23	19	-0.69
O43674-O43677	NDUFB5-NDUFC1	0.72	0.0008	0.01	0.02	0.9461	0.98	18	15	-0.7
Q9NUA2-Q7Z6C1	AR-EP300	0.71	0.0002	0	0.01	0.9796	0.99	23	19	-0.7
Q9UHB7-O60563	AFF4-CCNT1	0.74	0.0001	0	0.04	0.8773	0.95	23	19	-0.7
O95391-Q9H307	SLU7-PNN	0.69	0.0002	0	-0.01	0.9763	0.99	23	19	-0.7
Q02543-Q9BZI7	RPL18A-UPF3B	0.71	0.0001	0	0.01	0.9713	0.99	23	19	-0.7
Q8N2Z9-Q8NBT2	CENPS-SPC24	0.66	0.007	0.05	-0.04	0.8881	0.96	15	13	-0.7
Q9BWJ5-Q9BZI7	SF3B5-UPF3B	0.67	0.0005	0.01	-0.03	0.9185	0.97	23	19	-0.7
P63173-P62851	RPL38-RPS25	0.72	0.0001	0	0.02	0.937	0.98	23	19	-0.7
P49336-P19447	CDK8-ERCC3	0.66	0.0011	0.01	-0.05	0.8535	0.94	21	16	-0.71
P15336-P17544	ATF2-ATF7	0.76	0	0	0.05	0.8533	0.94	23	19	-0.71
P62847-P46776	RPS24-RPL27A	0.67	0.0005	0.01	-0.04	0.8777	0.95	23	19	-0.71
Q96QF0-A8K8P3	RAB3IP-SFI1	0.69	0.0031	0.03	-0.02	0.939	0.98	16	14	-0.71
O75937-Q8N684	DNAJC8-CPSF7	0.64	0.0009	0.01	-0.07	0.7808	0.91	23	19	-0.71
Q9HD42-Q9H444	CHMP1A-CHMP4B	0.63	0.0012	0.02	-0.08	0.7446	0.89	23	19	-0.71
Q13247-Q7L014	SRSF6-DDX46	0.72	0.0001	0	0.01	0.9579	0.99	23	19	-0.71
O43674-P51970	NDUFB5-NDUFA8	0.66	0.0006	0.01	-0.06	0.7983	0.92	23	19	-0.72
Q86W42-P62314	THOC6-SNRPD1	0.6	0.0022	0.02	-0.12	0.6114	0.82	23	19	-0.72
P56181-O95139	NDUFV3-NDUFB6	0.65	0.0008	0.01	-0.07	0.7647	0.9	23	19	-0.72
P62280-Q13428	RPS11-TCOF1	0.68	0.0004	0.01	-0.04	0.8582	0.95	23	19	-0.72
P50750-Q9Y5B9	CDK9-SUPT16H	0.67	0.0005	0.01	-0.05	0.8425	0.94	23	19	-0.72
P23142-P55083	FBLN1-MFAP4	0.79	0	0	0.07	0.7791	0.91	23	19	-0.72
Q71DI3-P62805	H3C15-H4C1	0.8	0	0	0.08	0.7476	0.9	23	19	-0.72
Q8TAA5-Q99595	GRPEL2-TIMM17A	0.8	0.0018	0.02	0.08	0.8041	0.92	12	11	-0.72
P47914-Q9BZI7	RPL29-UPF3B	0.65	0.0008	0.01	-0.07	0.7805	0.91	23	19	-0.72
P62899-P62851	RPL31-RPS25	0.73	0.0001	0	0	0.9917	1	23	19	-0.73
P62854-Q9BZI7	RPS26-UPF3B	0.81	0	0	0.08	0.7557	0.9	23	19	-0.73
O95503-P84243	CBX6-H3-3A	0.67	0.0006	0.01	-0.06	0.8121	0.93	22	17	-0.73
Q07890-O94813	SOS2-SLIT2	0.67	0.0013	0.02	-0.07	0.7978	0.92	20	17	-0.74
P61247-P62829	RPS3A-RPL23	0.64	0.001	0.01	-0.1	0.6804	0.86	23	19	-0.74
P83111-Q9H2W6	LACTB-MRPL46	0.63	0.0013	0.02	-0.11	0.6539	0.85	23	19	-0.74
Q6ZRS2-Q92793	SRCAP-CREBBP	0.86	0	0	0.11	0.6585	0.85	23	19	-0.75
P06748-Q92878	NPM1-RAD50	0.68	0.0004	0.01	-0.08	0.7425	0.89	23	19	-0.76
O15047-Q9H7L9	SETD1A-SUDS3	0.66	0.0006	0.01	-0.1	0.6899	0.87	23	19	-0.76
Q8IWT3-Q14999	CUL9-CUL7	0.79	0	0	0.03	0.9054	0.96	23	19	-0.76
Q52LR7-Q96L91	EPC2-EP400	0.8	0.0003	0.01	0.04	0.9028	0.96	15	12	-0.76
Q03468-P50613	ERCC6-CDK7	0.67	0.0005	0.01	-0.09	0.7003	0.87	23	19	-0.76
P01024-P13164	C3-IFITM1	0.62	0.0029	0.03	-0.14	0.5955	0.81	21	16	-0.76
P52298-P49207	NCBP2-RPL34	0.7	0.0002	0	-0.07	0.7699	0.91	23	19	-0.77
Q9NWU5-P82914	MRPL22-MRPS15	0.61	0.0021	0.02	-0.16	0.5416	0.78	23	17	-0.77
Q9NYP9-Q8N2Z9	MIS18A-CENPS	0.73	0.0048	0.04	-0.04	0.9233	0.97	13	9	-0.77
P61247-P63173	RPS3A-RPL38	0.68	0.0004	0.01	-0.09	0.7015	0.87	23	19	-0.77
Q59EF7-Q8WY48	TLE1-PP2150	0.63	0.0011	0.01	-0.14	0.5653	0.79	23	19	-0.77
Q9UPQ9-Q9HCK5	TNRC6B-AGO4	0.61	0.0019	0.02	-0.16	0.5041	0.75	23	19	-0.77
P07093-P00734	SERPINE2-F2	0.74	0.0001	0	-0.03	0.8968	0.96	23	19	-0.77
Q9P013-Q13242	CWC15-SRSF9	0.61	0.0022	0.02	-0.16	0.5218	0.77	23	19	-0.77
P26373-Q13428	RPL13-TCOF1	0.71	0.0001	0	-0.07	0.7701	0.91	23	19	-0.78
Q9HAJ7-Q96ST3	SAP30L-SIN3A	0.74	0	0	-0.04	0.8835	0.96	23	19	-0.78
Q15528-P49336	MED22-CDK8	0.65	0.0014	0.02	-0.13	0.6416	0.84	21	16	-0.78
Q9NP92-P82914	MRPS30-MRPS15	0.64	0.0011	0.01	-0.14	0.6035	0.82	23	17	-0.78
Q9BUN8-P30443	DERL1-HLA-A	0.77	0	0	-0.01	0.9586	0.99	22	18	-0.78
P62805-P68431	H4C1-H3C1	0.79	0	0	0.01	0.9583	0.99	23	19	-0.78
O95503-Q71DI3	CBX6-H3C15	0.64	0.0012	0.02	-0.14	0.5913	0.81	22	17	-0.78
O95503-P68431	CBX6-H3C1	0.65	0.001	0.01	-0.13	0.6089	0.82	22	17	-0.78
O75122-Q9NTI5	CLASP2-PDS5B	0.77	0	0	-0.02	0.9421	0.98	23	19	-0.79
P62249-Q8ND04	RPS16-SMG8	0.67	0.0005	0.01	-0.12	0.6301	0.83	23	19	-0.79
P62750-Q9BZI7	RPL23A-UPF3B	0.71	0.0002	0	-0.08	0.7449	0.9	23	19	-0.79
Q9BRD0-Q99633	BUD13-PRPF18	0.77	0	0	-0.03	0.9006	0.96	23	19	-0.8
Q8IVT5-A4QPA9	KSR1-MAP2K1	0.74	0.0004	0.01	-0.06	0.8201	0.93	18	19	-0.8
Q9H204-Q9NVC6	MED28-MED17	0.71	0.0002	0	-0.09	0.7274	0.89	22	19	-0.8
Q9BRD0-O43660	BUD13-PLRG1	0.66	0.0006	0.01	-0.16	0.5206	0.77	23	19	-0.82
Q7Z7C8-Q12962	TAF8-TAF10	0.66	0.0006	0.01	-0.16	0.504	0.75	23	19	-0.82
P62280-Q9BZI7	RPS11-UPF3B	0.71	0.0001	0	-0.11	0.656	0.85	23	19	-0.82
P62280-P62081	RPS11-RPS7	0.6	0.0024	0.03	-0.24	0.3237	0.61	23	19	-0.84
P15880-P62829	RPS2-RPL23	0.75	0	0	-0.09	0.7269	0.89	23	19	-0.84
P23396-P41091	RPS3-EIF2S3	0.72	0.0001	0	-0.12	0.6191	0.83	23	19	-0.84
P13984-P83876	GTF2F2-TXNL4A	0.63	0.0012	0.02	-0.22	0.3636	0.65	23	19	-0.85
Q99633-O95391	PRPF18-SLU7	0.78	0	0	-0.07	0.782	0.91	23	19	-0.85
P52333-Q92835	JAK3-INPP5D	0.6	0.0061	0.05	-0.25	0.435	0.71	19	12	-0.85
Q9BS16-Q9GZM8	CENPK-NDEL1	0.84	0.0046	0.04	-0.02	0.9582	0.99	9	11	-0.86
Q02224-Q6IPU0	CENPE-CENPP	0.77	0.0005	0.01	-0.09	0.8035	0.92	16	11	-0.86
Q9BRD0-O75937	BUD13-DNAJC8	0.72	0.0001	0	-0.15	0.5407	0.78	23	19	-0.87
Q04725-Q04727	TLE2-TLE4	0.89	0	0	0.02	0.9464	0.98	23	19	-0.87
Q15046-Q12904	KARS1-AIMP1	0.67	0.0004	0.01	-0.2	0.4005	0.68	23	19	-0.87
Q32MN7-Q12962	TBP-TAF10	0.74	0.0001	0	-0.14	0.5983	0.81	21	17	-0.88
O14965-Q7Z7A1	AURKA-CNTRL	0.64	0.0039	0.04	-0.25	0.3572	0.64	18	16	-0.89
Q13435-Q16560	SF3B2-SNRNP35	0.72	0.001	0.01	-0.17	0.6006	0.82	17	12	-0.89
Q12931-Q7L014	TRAP1-DDX46	0.65	0.0007	0.01	-0.25	0.312	0.6	23	19	-0.9
P24928-Q8IZX4	POLR2A-TAF1L	0.73	0.0001	0	-0.18	0.4495	0.72	23	19	-0.91
Q96GY3-P10243	LIN37-MYBL1	0.66	0.0042	0.04	-0.26	0.4322	0.7	17	11	-0.92
P52333-P29350	JAK3-PTPN6	0.65	0.0027	0.03	-0.27	0.3963	0.68	19	12	-0.92
A0A024R0Q7-Q16543	PPP5C-CDC37	0.6	0.0025	0.03	-0.33	0.1691	0.44	23	19	-0.93
O60934-Q15819	NBN-UBE2V2	0.73	0.0001	0	-0.21	0.3852	0.67	23	19	-0.94
Q9BUN8-B1PKY1	DERL1-HLA-A	0.75	0.0001	0	-0.19	0.4617	0.73	22	18	-0.94
P43308-P62269	SSR2-RPS18	0.72	0.0005	0.01	-0.23	0.4721	0.73	19	12	-0.95
P62877-P24864	RBX1-CCNE1	0.83	0.0056	0.05	-0.12	0.7959	0.92	9	7	-0.95
A8K8P3-P38159	SFI1-RBMX	0.85	0	0	-0.11	0.6995	0.87	16	14	-0.96
P54136-Q12904	RARS1-AIMP1	0.87	0	0	-0.11	0.6613	0.85	23	19	-0.98
Q9BRD0-P62312	BUD13-LSM6	0.63	0.0012	0.02	-0.35	0.1461	0.4	23	19	-0.98
O43633-Q9HD42	CHMP2A-CHMP1A	0.75	0	0	-0.25	0.3004	0.59	23	19	-1
P06703-A0A0S2Z4C5	S100A6-S100B	0.68	0.0004	0.01	-0.32	0.1773	0.45	23	19	-1
P23229-Q16787	ITGA6-LAMA3	0.68	0.0003	0.01	-0.33	0.1661	0.43	23	19	-1.01
Q9BXS5-P05538	AP1M1-HLA-DQB2	0.97	0.0014	0.02	-0.05	0.9128	0.97	6	8	-1.02
O43290-P83876	SART1-TXNL4A	0.74	0.0001	0	-0.29	0.2309	0.52	23	19	-1.03
Q96EE3-Q9Y6D9	SEH1L-MAD1L1	0.62	0.0015	0.02	-0.41	0.083	0.29	23	19	-1.03
Q13127-P51532	REST-SMARCA4	0.7	0.0003	0.01	-0.33	0.2432	0.53	22	14	-1.03
Q9NWT8-Q9BYC9	AURKAIP1-MRPL20	0.91	0.0008	0.01	-0.12	0.7502	0.9	9	9	-1.03
Q9UQE7-O75122	SMC3-CLASP2	0.77	0	0	-0.27	0.2633	0.55	23	19	-1.04
Q9HBE1-P78317	PATZ1-RNF4	0.78	0.0009	0.01	-0.26	0.4921	0.75	14	9	-1.04
Q9HBD4-Q13127	SMARCA4-REST	0.7	0.0003	0.01	-0.34	0.2359	0.52	22	14	-1.04
Q9NUA2-Q15233	AR-NONO	0.62	0.0015	0.02	-0.44	0.0568	0.23	23	19	-1.06
Q9HAJ7-Q9H0E3	SAP30L-SAP130	0.7	0.0003	0.01	-0.36	0.1475	0.41	22	18	-1.06
Q9NUA2-P08047	AR-SP1	0.7	0.0002	0	-0.37	0.1154	0.35	23	19	-1.07
Q8WUM4-O75340	PDCD6IP-PDCD6	0.74	0.0001	0	-0.33	0.1715	0.44	23	19	-1.07
Q14204-Q96FJ2	DYNC1H1-DYNLL2	0.62	0.0017	0.02	-0.46	0.0463	0.21	23	19	-1.08
Q9UHB7-P50750	AFF4-CDK9	0.66	0.0006	0.01	-0.44	0.0624	0.25	23	19	-1.1
Q9BY43-Q9HD42	CHMP4A-CHMP1A	0.73	0.0001	0	-0.38	0.1136	0.35	23	19	-1.11
P24928-P62877	POLR2A-RBX1	0.74	0.0001	0	-0.39	0.1001	0.33	23	19	-1.13
P35269-P83876	GTF2F1-TXNL4A	0.69	0.0003	0.01	-0.44	0.0622	0.25	23	19	-1.13
P16144-Q16787	ITGB4-LAMA3	0.77	0	0	-0.45	0.0506	0.22	23	19	-1.22
O75122-Q29RF7	CLASP2-PDS5A	0.81	0	0	-0.44	0.0576	0.24	23	19	-1.25
Q16787-O00468	LAMA3-AGRN	0.73	0.0001	0	-0.65	0.0026	0.03	23	19	-1.38
